# Supplementary material for: Determination of enantiomeric excess of carboxylates by fluorescent macrocyclic sensors
Source: Chem Sci. 2015 Dec 14;7(3):2016–22. doi: 10.1039/c5sc04235f (PMC5968554; doi:10.1039/c5sc04235f)
Supplement: Supplementary file 2 [file SC-007-C5SC04235F-s002.cif]

# Electronic Supplementary Material (ESI) for Chemical Science.
# This journal is © The Royal Society of Chemistry 2016

####################################################################### 
# 
# This file contains crystal structure data downloaded from the 
# Cambridge Structural Database (CSD) hosted by the Cambridge 
# Crystallographic Data Centre (CCDC).
# 
# Full information about CCDC data access policies and citation 
# guidelines are available at http://www.ccdc.cam.ac.uk/access/V1 
# 
# Audit and citation data items may have been added by the CCDC. 
# Please retain this information to preserve the provenance of 
# this file and to allow appropriate attribution of the data. 
# 
#######################################################################

data_20150611ema_p
_database_code_depnum_ccdc_archive 'CCDC 1435022'
_audit_update_record             
;
2015-11-04 deposited with the CCDC.
2015-12-11 downloaded from the CCDC.
;

#==============================================================================
# CHEMICAL DATA

_chemical_formula_sum            'C61 H44 Cl3 N7 O11'
_chemical_formula_moiety         'C61 H44 Cl3 N7 O11'
_chemical_formula_weight         1157.42
_chemical_melting_point          547
_chemical_absolute_configuration 'CHOOSE rm ad rmad syn or unk'

#==============================================================================
# CRYSTAL DATA
_space_group_crystal_system      orthorhombic
_space_group_name_H-M_alt        'P 21 21 21'
_space_group_name_Hall           'P 2ac 2ab'
_space_group_IT_number           19
loop_
_symmetry_equiv_pos_site_id
_space_group_symop_operation_xyz
1 +X,+Y,+Z
2 1/2+X,1/2-Y,-Z
3 -X,1/2+Y,1/2-Z
4 1/2-X,-Y,1/2+Z
#------------------------------------------------------------------------------
_cell_length_a                   9.617(11)
_cell_length_b                   16.200(19)
_cell_length_c                   37.85(5)
_cell_angle_alpha                90.0000
_cell_angle_beta                 90.0000
_cell_angle_gamma                90.0000
_cell_volume                     5897(12)
_cell_formula_units_Z            4
_cell_measurement_reflns_used    7984
_cell_measurement_theta_min      3.00
_cell_measurement_theta_max      27.40
_cell_measurement_temperature    100
#------------------------------------------------------------------------------
_exptl_crystal_description       platelet
_exptl_crystal_colour            yellow
_exptl_crystal_size_max          0.340
_exptl_crystal_size_mid          0.260
_exptl_crystal_size_min          0.010
_exptl_crystal_density_diffrn    1.304
_exptl_crystal_density_meas      ?
_exptl_crystal_density_method    'not measured'
_exptl_crystal_F_000             2392.00
_exptl_absorpt_coefficient_mu    0.221
_exptl_absorpt_correction_type   multi-scan
_exptl_absorpt_process_details   'REQAB (Rigaku, 1998)'
_exptl_absorpt_correction_T_min  0.559
_exptl_absorpt_correction_T_max  0.998

#==============================================================================
# EXPERIMENTAL DATA

_diffrn_ambient_temperature      100
_diffrn_radiation_type           'Mo K\a'
_diffrn_radiation_wavelength     0.71075
_diffrn_measurement_device_type  'Rigaku Saturn724'
_diffrn_measurement_method       \w
_diffrn_detector_area_resol_mean 7.111
_diffrn_reflns_number            25878
_diffrn_reflns_av_R_equivalents  0.1259
_diffrn_reflns_theta_max         26.767
_diffrn_reflns_theta_min         3.020
_diffrn_reflns_theta_full        25.242
_diffrn_measured_fraction_theta_max 0.956
_diffrn_measured_fraction_theta_full 0.962
_diffrn_reflns_Laue_measured_fraction_max 0.956
_diffrn_reflns_Laue_measured_fraction_full 0.962
_diffrn_reflns_point_group_measured_fraction_max 0.918
_diffrn_reflns_point_group_measured_fraction_full 0.928
_diffrn_reflns_limit_h_min       -11
_diffrn_reflns_limit_h_max       12
_diffrn_reflns_limit_k_min       -12
_diffrn_reflns_limit_k_max       20
_diffrn_reflns_limit_l_min       -47
_diffrn_reflns_limit_l_max       47
_diffrn_standards_number         0
_diffrn_standards_interval_count .
_diffrn_standards_decay_%        ?

#==============================================================================
# REFINEMENT DATA

_refine_special_details          
;
    Refinement was performed using all reflections. The weighted 
    R-factor (wR) and goodness of fit (S) are based on F^2^.
    R-factor (gt) are based on F. The threshold expression of
    F^2^ > 2.0 sigma(F^2^) is used only for calculating R-factor (gt).
;
_reflns_number_total             11534
_reflns_number_gt                4188
_reflns_threshold_expression     F^2^>2.0\s(F^2^)
_refine_ls_structure_factor_coef Fsqd
_refine_ls_R_factor_all          0.2332
_refine_ls_R_factor_gt           0.1267
_refine_ls_wR_factor_ref         0.2814
_refine_ls_wR_factor_gt          0.2376
_refine_ls_number_restraints     2
_refine_ls_hydrogen_treatment    mixed
_refine_ls_number_reflns         11534
_refine_ls_number_parameters     747
_refine_ls_goodness_of_fit_ref   1.369
_refine_ls_weighting_scheme      calc
_refine_ls_weighting_details     
'w = 1/[\s^2^(Fo^2^)+(0.0500P)^2^+0.0000P] where P=(Fo^2^+2Fc^2^)/3'
_atom_sites_solution_hydrogens   geom
_atom_sites_solution_primary     direct
_atom_sites_solution_secondary   difmap
_refine_ls_shift/su_max          0.000
_refine_diff_density_max         0.69
_refine_diff_density_min         -0.48
_refine_ls_extinction_method     none
_refine_ls_extinction_coef       ?
_refine_ls_abs_structure_details 
;
 Flack x determined using 993 quotients [(I+)-(I-)]/[(I+)+(I-)]
 (Parsons and Flack (2004), Acta Cryst. A60, s61).
;
_refine_ls_abs_structure_Flack   0.15(18)

loop_
_atom_type_symbol
_atom_type_description
_atom_type_scat_dispersion_real
_atom_type_scat_dispersion_imag
_atom_type_scat_source
C C 0.0033 0.0016
;
International Tables for Crystallography
(Vol. C, Tables 4.2.6.8 and 6.1.1.4)
;
H H 0.0000 0.0000
;
International Tables for Crystallography
(Vol. C, Table 6.1.1.4)
;
Cl Cl 0.1484 0.1585
;
International Tables for Crystallography
(Vol. C, Tables 4.2.6.8 and 6.1.1.4)
;
N N 0.0061 0.0033
;
International Tables for Crystallography
(Vol. C, Tables 4.2.6.8 and 6.1.1.4)
;
O O 0.0106 0.0060
;
International Tables for Crystallography
(Vol. C, Tables 4.2.6.8 and 6.1.1.4)
;

#==============================================================================
# ATOMIC COORDINATES AND THERMAL PARAMETERS

loop_
_atom_site_label
_atom_site_type_symbol
_atom_site_fract_x
_atom_site_fract_y
_atom_site_fract_z
_atom_site_U_iso_or_equiv
_atom_site_adp_type
_atom_site_occupancy
_atom_site_site_symmetry_multiplicity
_atom_site_calc_flag
_atom_site_refinement_flags
_atom_site_disorder_assembly
_atom_site_disorder_group
Cl71 Cl 0.4891(8) 0.6780(3) 0.03149(15) 0.156(3) Uani 1 4 d . . .
Cl72 Cl 0.5142(10) 0.8004(4) 0.08777(15) 0.201(4) Uani 1 4 d . . .
Cl73 Cl 0.2437(8) 0.7425(4) 0.0659(3) 0.214(4) Uani 1 4 d . . .
O1 O 0.7294(9) 0.2710(5) 0.08262(19) 0.054(2) Uani 1 4 d . . .
O2 O 1.0104(10) 0.1583(5) 0.0368(2) 0.063(2) Uani 1 4 d . . .
O3 O 1.1239(16) -0.1128(7) 0.2133(3) 0.130(5) Uani 1 4 d . . .
O4 O 1.1298(10) -0.2009(6) 0.3415(2) 0.069(3) Uani 1 4 d . . .
O5 O 1.0002(11) -0.1330(5) 0.3815(3) 0.078(3) Uani 1 4 d . . .
O6 O 0.7391(10) 0.1248(4) 0.3457(2) 0.059(2) Uani 1 4 d . . .
O7 O 0.3731(10) 0.4747(6) 0.2203(2) 0.072(3) Uani 1 4 d . . .
O8 O 0.5834(9) 0.4146(5) 0.1447(2) 0.057(2) Uani 1 4 d . . .
O9 O 0.9616(13) -0.2109(7) 0.1043(3) 0.098(4) Uani 1 4 d . . .
O10 O 0.7531(10) 0.7643(5) 0.3302(2) 0.073(3) Uani 1 4 d . . .
O61 O 0.7987(11) 0.1451(6) 0.2040(2) 0.073(3) Uani 1 4 d . . .
N1 N 0.9442(11) 0.1619(6) 0.0966(3) 0.056(3) Uani 1 4 d . . .
N2 N 1.0204(10) 0.0896(5) 0.1478(3) 0.046(2) Uani 1 4 d . . .
N3 N 1.0751(11) 0.0238(6) 0.2017(3) 0.058(3) Uani 1 4 d . . .
N4 N 1.0505(14) -0.1416(7) 0.3505(3) 0.071(3) Uani 1 4 d . . .
N5 N 0.7470(11) 0.1696(6) 0.2868(3) 0.052(3) Uani 1 4 d . . .
N6 N 0.6391(10) 0.2729(6) 0.2529(3) 0.048(2) Uani 1 4 d . . .
N7 N 0.5389(10) 0.3713(6) 0.2144(3) 0.055(3) Uani 1 4 d . . .
C1 C 0.5497(13) 0.3710(8) 0.0700(3) 0.052(3) Uani 1 4 d . . .
C2 C 0.4067(14) 0.3864(7) 0.0597(3) 0.048(3) Uani 1 4 d . . .
C3 C 0.3446(14) 0.4692(9) 0.0607(3) 0.060(4) Uani 1 4 d . . .
C4 C 0.2070(17) 0.4870(9) 0.0493(4) 0.082(5) Uani 1 4 d . . .
C5 C 0.1203(15) 0.4222(8) 0.0340(4) 0.068(4) Uani 1 4 d . . .
C6 C 0.1779(14) 0.3420(8) 0.0329(3) 0.056(4) Uani 1 4 d . . .
C7 C 0.3150(14) 0.3221(9) 0.0458(3) 0.060(4) Uani 1 4 d . . .
C8 C 0.3704(15) 0.2370(8) 0.0463(3) 0.062(4) Uani 1 4 d . . .
C9 C 0.5050(14) 0.2196(7) 0.0589(3) 0.047(3) Uani 1 4 d . . .
C10 C 0.5933(13) 0.2876(8) 0.0703(3) 0.049(3) Uani 1 4 d . . .
C11 C 0.8272(14) 0.2551(7) 0.0537(3) 0.061(4) Uani 1 4 d . . .
C12 C 0.9361(15) 0.1840(7) 0.0616(3) 0.051(3) Uani 1 4 d . . .
C13 C 1.0338(12) 0.0966(7) 0.1126(3) 0.047(3) Uani 1 4 d . . .
C14 C 1.120(2) 0.0474(10) 0.0917(4) 0.100(6) Uani 1 4 d . . .
C15 C 1.1977(17) -0.0168(11) 0.1094(5) 0.102(6) Uani 1 4 d . . .
C16 C 1.1962(15) -0.0202(10) 0.1470(4) 0.082(5) Uani 1 4 d . . .
C17 C 1.0961(13) 0.0283(7) 0.1647(4) 0.051(3) Uani 1 4 d . . .
C18 C 1.0845(16) -0.0437(10) 0.2241(4) 0.068(4) Uani 1 4 d . . .
C19 C 1.0373(15) -0.0286(7) 0.2616(3) 0.057(4) Uani 1 4 d . . .
C20 C 0.9439(14) 0.0355(7) 0.2710(4) 0.060(4) Uani 1 4 d . . .
C21 C 0.8885(13) 0.0481(7) 0.3062(3) 0.043(3) Uani 1 4 d . . .
C22 C 0.9341(14) -0.0101(8) 0.3318(3) 0.060(4) Uani 1 4 d . . .
C23 C 1.0182(14) -0.0761(7) 0.3228(3) 0.049(3) Uani 1 4 d . . .
C24 C 1.0718(14) -0.0878(8) 0.2893(3) 0.057(4) Uani 1 4 d . . .
C25 C 0.7841(13) 0.1174(7) 0.3151(3) 0.047(3) Uani 1 4 d . . .
C26 C 0.6468(14) 0.2398(8) 0.2865(4) 0.061(4) Uani 1 4 d . . .
C27 C 0.5777(14) 0.2681(9) 0.3174(3) 0.062(4) Uani 1 4 d . . .
C28 C 0.4909(16) 0.3349(9) 0.3134(3) 0.074(4) Uani 1 4 d . . .
C29 C 0.4778(15) 0.3746(8) 0.2795(3) 0.061(4) Uani 1 4 d . . .
C30 C 0.5488(13) 0.3380(8) 0.2501(3) 0.050(3) Uani 1 4 d . . .
C31 C 0.4536(14) 0.4339(8) 0.2018(4) 0.059(4) Uani 1 4 d . . .
C32 C 0.4548(12) 0.4512(7) 0.1609(3) 0.056(3) Uani 1 4 d . . .
C33 C 0.6491(14) 0.4644(8) 0.1183(3) 0.056(3) Uani 1 4 d . . .
C34 C 0.7235(14) 0.5401(8) 0.1304(3) 0.056(3) Uani 1 4 d . . .
C35 C 0.7948(15) 0.5843(8) 0.1044(3) 0.059(4) Uani 1 4 d . . .
C36 C 0.8029(13) 0.5613(7) 0.0683(3) 0.047(3) Uani 1 4 d . . .
C37 C 0.8785(14) 0.6076(8) 0.0414(4) 0.064(4) Uani 1 4 d . . .
C38 C 0.8778(14) 0.5870(8) 0.0050(4) 0.067(4) Uani 1 4 d . . .
C39 C 0.7915(15) 0.5179(8) -0.0061(3) 0.062(4) Uani 1 4 d . . .
C40 C 0.7150(14) 0.4710(7) 0.0184(3) 0.055(3) Uani 1 4 d . . .
C41 C 0.7203(13) 0.4900(7) 0.0557(3) 0.048(3) Uani 1 4 d . . .
C42 C 0.6420(13) 0.4421(7) 0.0835(3) 0.045(3) Uani 1 4 d . . .
C43 C 0.5586(15) 0.1342(9) 0.0619(3) 0.066(4) Uani 1 4 d . . .
C44 C 0.6247(15) 0.0689(8) 0.0684(3) 0.057(3) Uani 1 4 d . . .
C45 C 0.7063(15) -0.0044(8) 0.0780(4) 0.065(4) Uani 1 4 d . . .
C46 C 0.7717(18) -0.0537(8) 0.0508(4) 0.082(5) Uani 1 4 d . . .
C47 C 0.8599(18) -0.1236(9) 0.0608(4) 0.089(5) Uani 1 4 d . . .
C48 C 0.8715(17) -0.1391(10) 0.0979(4) 0.079(5) Uani 1 4 d . . .
C49 C 0.8112(16) -0.0939(8) 0.1251(4) 0.072(4) Uani 1 4 d . . .
C50 C 0.7281(16) -0.0221(8) 0.1142(4) 0.075(4) Uani 1 4 d . . .
C51 C 0.9900(19) -0.2282(9) 0.1421(4) 0.103(6) Uani 1 4 d . . .
C52 C 0.7171(14) 0.5694(8) 0.1669(4) 0.059(4) Uani 1 4 d . . .
C53 C 0.7111(15) 0.5984(8) 0.1963(3) 0.058(4) Uani 1 4 d . . .
C54 C 0.7141(16) 0.6421(8) 0.2317(3) 0.057(4) Uani 1 4 d . . .
C55 C 0.6247(15) 0.6206(9) 0.2596(4) 0.068(4) Uani 1 4 d . . .
C56 C 0.6317(14) 0.6577(8) 0.2935(3) 0.058(4) Uani 1 4 d . . .
C57 C 0.7348(17) 0.7220(9) 0.2991(3) 0.063(4) Uani 1 4 d . . .
C58 C 0.8237(18) 0.7424(9) 0.2715(4) 0.086(5) Uani 1 4 d . . .
C59 C 0.8151(16) 0.7056(10) 0.2384(4) 0.081(5) Uani 1 4 d . . .
C60 C 0.6745(18) 0.7407(9) 0.3610(3) 0.092(6) Uani 1 4 d . . .
C71 C 0.435(2) 0.7087(10) 0.0736(3) 0.132(10) Uani 1 4 d . . .
H1 H 0.89035 0.18938 0.11124 0.0675 Uiso 1 4 calc R . .
H3 H 1.05272 0.0707 0.21194 0.0694 Uiso 1 4 calc R . .
H3A H 0.39968 0.51345 0.06934 0.0724 Uiso 1 4 calc R . .
H4 H 0.17112 0.54132 0.05173 0.0987 Uiso 1 4 calc R . .
H5A H 0.02964 0.43343 0.02524 0.0812 Uiso 1 4 calc R . .
H5 H 0.7887 0.15932 0.26662 0.0623 Uiso 1 4 calc R . .
H6 H 0.12342 0.29877 0.02304 0.0677 Uiso 1 4 calc R . .
H7 H 0.59453 0.34858 0.19867 0.0656 Uiso 1 4 calc R . .
H8 H 0.31387 0.193 0.03797 0.0742 Uiso 1 4 calc R . .
H11A H 0.87859 0.30661 0.04847 0.0731 Uiso 1 4 calc R . .
H11B H 0.77363 0.24014 0.03229 0.0731 Uiso 1 4 calc R . .
H14 H 1.12801 0.05596 0.06699 0.1195 Uiso 1 4 calc R . .
H15 H 1.24882 -0.05629 0.09609 0.1225 Uiso 1 4 calc R . .
H16 H 1.26009 -0.05372 0.15968 0.0979 Uiso 1 4 calc R . .
H20 H 0.91565 0.07274 0.25297 0.0721 Uiso 1 4 calc R . .
H22 H 0.90604 -0.00353 0.35574 0.0718 Uiso 1 4 calc R . .
H24 H 1.13027 -0.1337 0.2844 0.0688 Uiso 1 4 calc R . .
H27 H 0.59076 0.24221 0.33964 0.0749 Uiso 1 4 calc R . .
H28 H 0.4394 0.35485 0.33304 0.0882 Uiso 1 4 calc R . .
H29 H 0.42401 0.42331 0.27677 0.0736 Uiso 1 4 calc R . .
H32A H 0.37122 0.42651 0.14988 0.0674 Uiso 1 4 calc R . .
H32B H 0.4528 0.51143 0.15659 0.0674 Uiso 1 4 calc R . .
H35 H 0.84129 0.63336 0.11139 0.0709 Uiso 1 4 calc R . .
H37 H 0.93116 0.65422 0.04861 0.0768 Uiso 1 4 calc R . .
H38 H 0.93189 0.61716 -0.01153 0.0803 Uiso 1 4 calc R . .
H39 H 0.78672 0.50413 -0.03048 0.0745 Uiso 1 4 calc R . .
H40 H 0.6593 0.42636 0.01037 0.0660 Uiso 1 4 calc R . .
H46 H 0.75757 -0.04078 0.02661 0.0989 Uiso 1 4 calc R . .
H47 H 0.90632 -0.15662 0.04374 0.1062 Uiso 1 4 calc R . .
H49 H 0.8229 -0.10854 0.14927 0.0862 Uiso 1 4 calc R . .
H50 H 0.68858 0.01293 0.13169 0.0899 Uiso 1 4 calc R . .
H51A H 0.90296 -0.24287 0.15404 0.1237 Uiso 1 4 calc R . .
H51B H 1.02999 -0.17908 0.15325 0.1237 Uiso 1 4 calc R . .
H51C H 1.05571 -0.27425 0.14398 0.1237 Uiso 1 4 calc R . .
H55 H 0.55635 0.57926 0.25559 0.0817 Uiso 1 4 calc R . .
H56 H 0.57096 0.64099 0.31199 0.0691 Uiso 1 4 calc R . .
H58 H 0.89312 0.78313 0.27542 0.1032 Uiso 1 4 calc R . .
H59 H 0.87642 0.72255 0.22011 0.0967 Uiso 1 4 calc R . .
H60A H 0.69273 0.68254 0.36653 0.1107 Uiso 1 4 calc R . .
H60B H 0.57507 0.74828 0.35641 0.1107 Uiso 1 4 calc R . .
H60C H 0.70238 0.7751 0.3811 0.1107 Uiso 1 4 calc R . .
H61 H 0.764(17) 0.199(5) 0.212(4) 0.1266 Uiso 1 4 d . . .
H62 H 0.799(17) 0.133(9) 0.1790(13) 0.1266 Uiso 1 4 d . . .
H71 H 0.44268 0.66342 0.09146 0.1586 Uiso 1 4 calc R . .


loop_
_atom_site_aniso_label
_atom_site_aniso_U_11
_atom_site_aniso_U_22
_atom_site_aniso_U_33
_atom_site_aniso_U_12
_atom_site_aniso_U_13
_atom_site_aniso_U_23
Cl71 0.194(7) 0.098(4) 0.174(5) 0.029(5) 0.024(5) -0.006(3)
Cl72 0.319(11) 0.144(6) 0.139(5) -0.085(7) -0.023(6) 0.014(4)
Cl73 0.110(6) 0.116(5) 0.415(12) 0.003(5) 0.023(7) 0.064(6)
O1 0.055(6) 0.043(5) 0.064(5) 0.005(5) 0.004(4) 0.000(4)
O2 0.068(7) 0.050(6) 0.071(6) 0.002(5) 0.003(5) 0.006(4)
O3 0.204(15) 0.094(9) 0.094(8) 0.086(10) 0.033(9) 0.026(6)
O4 0.059(7) 0.041(6) 0.108(7) 0.010(5) 0.001(5) 0.010(5)
O5 0.089(9) 0.055(6) 0.091(7) 0.006(6) -0.010(6) 0.003(5)
O6 0.071(7) 0.033(5) 0.074(6) -0.013(5) 0.011(5) -0.004(4)
O7 0.054(7) 0.065(7) 0.097(7) 0.026(6) 0.001(5) 0.003(5)
O8 0.059(6) 0.041(5) 0.070(5) 0.008(5) 0.007(5) 0.004(4)
O9 0.113(11) 0.072(8) 0.110(8) 0.027(8) 0.004(7) -0.003(6)
O10 0.076(8) 0.065(6) 0.080(6) 0.006(6) 0.012(5) -0.010(5)
O61 0.052(7) 0.071(7) 0.095(7) 0.015(6) -0.005(6) 0.009(6)
N1 0.054(8) 0.034(6) 0.081(7) -0.003(6) 0.001(6) -0.003(5)
N2 0.034(6) 0.033(6) 0.070(7) -0.000(5) -0.009(5) -0.007(4)
N3 0.051(8) 0.036(6) 0.087(8) 0.013(6) -0.003(6) 0.005(5)
N4 0.067(10) 0.059(8) 0.087(9) -0.015(7) -0.029(7) -0.004(7)
N5 0.047(7) 0.038(6) 0.071(7) 0.002(6) -0.002(5) 0.005(5)
N6 0.023(6) 0.035(6) 0.088(7) 0.003(5) -0.000(5) 0.008(5)
N7 0.042(7) 0.055(7) 0.067(7) 0.020(6) 0.005(5) -0.012(5)
C1 0.039(9) 0.047(8) 0.070(8) -0.020(7) 0.000(6) 0.007(6)
C2 0.043(8) 0.038(7) 0.063(8) 0.013(6) 0.005(6) -0.002(5)
C3 0.037(9) 0.061(9) 0.084(9) 0.001(7) 0.003(7) 0.021(7)
C4 0.058(11) 0.050(10) 0.139(13) 0.019(9) 0.019(9) 0.033(8)
C5 0.036(9) 0.041(9) 0.126(12) 0.001(7) 0.017(8) 0.012(8)
C6 0.059(10) 0.051(9) 0.058(8) -0.018(7) 0.001(6) -0.001(6)
C7 0.051(10) 0.059(10) 0.069(8) 0.017(8) -0.008(7) -0.008(6)
C8 0.068(11) 0.047(9) 0.071(8) -0.004(8) 0.012(7) 0.008(6)
C9 0.042(8) 0.039(7) 0.061(7) 0.013(7) 0.003(6) -0.006(6)
C10 0.023(7) 0.047(8) 0.076(8) 0.006(6) 0.004(6) 0.011(6)
C11 0.048(9) 0.032(7) 0.103(10) 0.005(7) -0.006(7) 0.002(6)
C12 0.066(10) 0.031(7) 0.056(8) -0.012(7) 0.000(7) -0.009(6)
C13 0.018(7) 0.044(7) 0.080(9) 0.009(6) -0.010(6) -0.013(6)
C14 0.137(17) 0.079(12) 0.083(10) 0.061(12) -0.001(10) 0.018(8)
C15 0.068(13) 0.107(15) 0.131(15) 0.048(12) 0.013(10) -0.007(11)
C16 0.048(10) 0.109(13) 0.088(11) 0.039(9) 0.005(8) 0.035(9)
C17 0.028(8) 0.040(7) 0.085(9) 0.008(6) 0.001(6) -0.008(6)
C18 0.060(10) 0.062(10) 0.081(10) 0.004(8) 0.006(8) -0.003(8)
C19 0.067(10) 0.031(7) 0.074(9) 0.007(7) 0.001(7) 0.010(6)
C20 0.045(9) 0.026(7) 0.109(10) -0.003(6) -0.017(7) 0.019(6)
C21 0.039(8) 0.040(7) 0.049(7) -0.013(6) -0.005(6) 0.005(5)
C22 0.052(10) 0.060(9) 0.068(8) -0.028(8) 0.003(7) 0.011(7)
C23 0.061(9) 0.039(7) 0.046(7) -0.011(7) -0.009(6) 0.012(5)
C24 0.053(9) 0.043(8) 0.076(9) -0.003(7) -0.011(7) -0.003(6)
C25 0.033(8) 0.036(7) 0.072(9) -0.021(6) -0.010(6) 0.009(6)
C26 0.042(9) 0.058(9) 0.082(10) 0.000(7) 0.006(7) -0.010(7)
C27 0.063(10) 0.060(10) 0.064(8) -0.004(8) 0.006(7) -0.003(7)
C28 0.075(12) 0.075(11) 0.070(9) 0.015(10) 0.011(8) -0.008(7)
C29 0.066(10) 0.045(8) 0.073(9) -0.003(8) 0.012(7) 0.013(6)
C30 0.031(8) 0.058(9) 0.061(8) -0.020(7) -0.000(6) -0.006(6)
C31 0.034(9) 0.044(8) 0.100(11) 0.020(7) 0.003(7) 0.005(7)
C32 0.025(8) 0.039(7) 0.105(10) 0.015(6) 0.013(6) 0.008(6)
C33 0.043(9) 0.060(9) 0.064(9) 0.009(7) -0.001(6) 0.015(7)
C34 0.050(9) 0.045(8) 0.073(9) 0.013(7) -0.002(7) 0.009(6)
C35 0.071(11) 0.044(8) 0.062(8) 0.013(8) 0.006(7) -0.007(6)
C36 0.039(8) 0.035(7) 0.068(8) -0.003(6) 0.009(6) 0.002(5)
C37 0.058(10) 0.040(8) 0.095(10) -0.024(7) 0.004(8) 0.012(7)
C38 0.046(9) 0.056(10) 0.098(11) -0.011(8) 0.014(8) 0.018(7)
C39 0.062(10) 0.054(9) 0.070(8) -0.022(8) 0.009(7) 0.000(6)
C40 0.049(9) 0.043(8) 0.073(9) 0.007(7) -0.010(7) -0.005(6)
C41 0.042(8) 0.034(7) 0.067(8) 0.018(6) -0.002(6) 0.004(5)
C42 0.045(8) 0.029(7) 0.061(8) -0.003(6) 0.001(6) -0.004(5)
C43 0.050(10) 0.064(10) 0.084(9) -0.003(8) -0.011(7) -0.002(7)
C44 0.052(10) 0.038(8) 0.082(9) -0.007(7) -0.008(7) -0.002(6)
C45 0.059(10) 0.034(8) 0.101(11) 0.012(7) -0.013(8) 0.008(7)
C46 0.111(15) 0.054(9) 0.082(10) 0.050(10) -0.010(9) -0.005(7)
C47 0.112(15) 0.071(11) 0.082(10) 0.051(11) 0.003(10) -0.013(8)
C48 0.079(13) 0.070(11) 0.089(11) 0.032(10) -0.016(9) 0.004(8)
C49 0.095(13) 0.037(8) 0.083(10) -0.021(9) 0.008(9) 0.003(7)
C50 0.072(12) 0.039(9) 0.114(12) 0.019(8) 0.005(9) -0.009(8)
C51 0.119(16) 0.047(10) 0.143(14) -0.000(11) -0.028(12) 0.027(9)
C52 0.054(9) 0.058(9) 0.065(9) 0.003(7) -0.016(7) -0.000(7)
C53 0.057(10) 0.060(9) 0.058(8) -0.001(8) -0.003(7) 0.001(6)
C54 0.060(10) 0.050(9) 0.060(8) 0.024(8) -0.006(7) -0.009(6)
C55 0.051(10) 0.072(11) 0.081(10) 0.009(8) -0.001(8) -0.013(7)
C56 0.051(10) 0.057(9) 0.066(8) -0.001(8) -0.006(7) 0.008(6)
C57 0.078(11) 0.066(10) 0.044(7) -0.002(9) -0.002(7) 0.006(6)
C58 0.109(15) 0.084(12) 0.066(9) -0.030(11) 0.002(9) -0.015(8)
C59 0.069(12) 0.107(14) 0.065(10) -0.012(11) 0.008(8) 0.001(8)
C60 0.131(16) 0.089(12) 0.057(9) 0.039(11) -0.003(9) -0.003(7)
C71 0.27(3) 0.084(12) 0.042(8) -0.105(16) -0.006(11) -0.011(7)

#==============================================================================
_computing_data_collection       'CrystalClear-SM Expert 2.0 r16 (Rigaku, 2014)'
_computing_cell_refinement       'CrystalClear-SM Expert 2.0 r16'
_computing_data_reduction        'CrystalClear-SM Expert 2.0 r16'
_computing_structure_solution    'SIR92 (Altomare, et al., 1994)'
_computing_structure_refinement  'SHELXL2013 (Sheldrick, 2008)'
_computing_publication_material  'CrystalStructure 4.1 (Rigaku, 2014)'
_computing_molecular_graphics    'CrystalStructure 4.1'


#==============================================================================
# MOLECULAR GEOMETRY

_geom_special_details            
;
    ENTER SPECIAL DETAILS OF THE MOLECULAR GEOMETRY
;

loop_
_geom_bond_atom_site_label_1
_geom_bond_atom_site_label_2
_geom_bond_distance
_geom_bond_publ_flag
_geom_bond_site_symmetry_1
_geom_bond_site_symmetry_2
Cl71 C71 1.751(15) yes . .
Cl72 C71 1.753(19) yes . .
Cl73 C71 1.94(2) yes . .
O1 C10 1.416(15) yes . .
O1 C11 1.466(15) yes . .
O2 C12 1.250(15) yes . .
O3 C18 1.25(2) yes . .
O4 N4 1.273(15) yes . .
O5 N4 1.274(16) yes . .
O6 C25 1.241(15) yes . .
O7 C31 1.237(16) yes . .
O8 C32 1.502(15) yes . .
O8 C33 1.431(15) yes . .
O9 C48 1.47(2) yes . .
O9 C51 1.482(19) yes . .
O10 C57 1.372(16) yes . .
O10 C60 1.443(17) yes . .
N1 C12 1.374(16) yes . .
N1 C13 1.493(15) yes . .
N2 C13 1.345(16) yes . .
N2 C17 1.387(15) yes . .
N3 C17 1.415(17) yes . .
N3 C18 1.388(18) yes . .
N4 C23 1.524(17) yes . .
N5 C25 1.411(16) yes . .
N5 C26 1.490(17) yes . .
N6 C26 1.384(17) yes . .
N6 C30 1.369(16) yes . .
N7 C30 1.459(15) yes . .
N7 C31 1.389(16) yes . .
C1 C2 1.450(18) yes . .
C1 C10 1.414(18) yes . .
C1 C42 1.542(17) yes . .
C2 C3 1.469(19) yes . .
C2 C7 1.463(18) yes . .
C3 C4 1.42(2) yes . .
C4 C5 1.46(2) yes . .
C5 C6 1.414(19) yes . .
C6 C7 1.443(19) yes . .
C7 C8 1.478(19) yes . .
C8 C9 1.408(19) yes . .
C9 C10 1.457(18) yes . .
C9 C43 1.480(19) yes . .
C11 C12 1.585(18) yes . .
C13 C14 1.40(2) yes . .
C14 C15 1.44(2) yes . .
C15 C16 1.43(2) yes . .
C16 C17 1.412(19) yes . .
C18 C19 1.510(18) yes . .
C19 C20 1.419(18) yes . .
C19 C24 1.459(17) yes . .
C20 C21 1.449(17) yes . .
C21 C22 1.423(17) yes . .
C21 C25 1.544(17) yes . .
C22 C23 1.384(18) yes . .
C23 C24 1.381(17) yes . .
C26 C27 1.420(19) yes . .
C27 C28 1.37(2) yes . .
C28 C29 1.439(18) yes . .
C29 C30 1.435(17) yes . .
C31 C32 1.573(18) yes . .
C33 C34 1.492(19) yes . .
C33 C42 1.367(17) yes . .
C34 C35 1.399(18) yes . .
C34 C52 1.462(18) yes . .
C35 C36 1.416(16) yes . .
C36 C37 1.460(18) yes . .
C36 C41 1.483(17) yes . .
C37 C38 1.42(2) yes . .
C38 C39 1.456(19) yes . .
C39 C40 1.407(18) yes . .
C40 C41 1.444(16) yes . .
C41 C42 1.510(17) yes . .
C43 C44 1.26(2) yes . .
C44 C45 1.469(19) yes . .
C45 C46 1.44(2) yes . .
C45 C50 1.42(2) yes . .
C46 C47 1.46(2) yes . .
C47 C48 1.43(2) yes . .
C48 C49 1.39(2) yes . .
C49 C50 1.47(2) yes . .
C52 C53 1.209(18) yes . .
C53 C54 1.514(17) yes . .
C54 C55 1.407(19) yes . .
C54 C59 1.44(2) yes . .
C55 C56 1.419(18) yes . .
C56 C57 1.45(2) yes . .
C57 C58 1.39(2) yes . .
C58 C59 1.39(2) yes . .

loop_
_geom_angle_atom_site_label_1
_geom_angle_atom_site_label_2
_geom_angle_atom_site_label_3
_geom_angle
_geom_angle_publ_flag
_geom_angle_site_symmetry_1
_geom_angle_site_symmetry_2
_geom_angle_site_symmetry_3
C10 O1 C11 112.4(8) yes . . .
C32 O8 C33 115.2(9) yes . . .
C48 O9 C51 114.7(11) yes . . .
C57 O10 C60 119.6(11) yes . . .
C12 N1 C13 127.5(10) yes . . .
C13 N2 C17 117.8(10) yes . . .
C17 N3 C18 129.6(11) yes . . .
O4 N4 O5 123.8(11) yes . . .
O4 N4 C23 117.5(11) yes . . .
O5 N4 C23 118.7(11) yes . . .
C25 N5 C26 128.8(10) yes . . .
C26 N6 C30 113.8(10) yes . . .
C30 N7 C31 128.8(10) yes . . .
C2 C1 C10 116.6(11) yes . . .
C2 C1 C42 120.5(11) yes . . .
C10 C1 C42 122.6(11) yes . . .
C1 C2 C3 122.4(11) yes . . .
C1 C2 C7 123.0(11) yes . . .
C3 C2 C7 114.5(11) yes . . .
C2 C3 C4 123.8(12) yes . . .
C3 C4 C5 120.4(13) yes . . .
C4 C5 C6 116.7(13) yes . . .
C5 C6 C7 123.6(12) yes . . .
C2 C7 C6 120.9(12) yes . . .
C2 C7 C8 116.3(12) yes . . .
C6 C7 C8 122.8(12) yes . . .
C7 C8 C9 121.5(12) yes . . .
C8 C9 C10 119.0(11) yes . . .
C8 C9 C43 122.2(12) yes . . .
C10 C9 C43 118.8(11) yes . . .
O1 C10 C1 117.3(10) yes . . .
O1 C10 C9 119.5(11) yes . . .
C1 C10 C9 123.2(11) yes . . .
O1 C11 C12 114.3(10) yes . . .
O2 C12 N1 127.1(12) yes . . .
O2 C12 C11 118.6(10) yes . . .
N1 C12 C11 114.1(10) yes . . .
N1 C13 N2 114.0(10) yes . . .
N1 C13 C14 121.2(11) yes . . .
N2 C13 C14 124.7(11) yes . . .
C13 C14 C15 117.2(13) yes . . .
C14 C15 C16 118.9(15) yes . . .
C15 C16 C17 117.4(13) yes . . .
N2 C17 N3 114.7(10) yes . . .
N2 C17 C16 122.5(12) yes . . .
N3 C17 C16 122.5(12) yes . . .
O3 C18 N3 121.6(12) yes . . .
O3 C18 C19 123.0(13) yes . . .
N3 C18 C19 115.4(12) yes . . .
C18 C19 C20 122.9(12) yes . . .
C18 C19 C24 120.0(11) yes . . .
C20 C19 C24 116.5(11) yes . . .
C19 C20 C21 124.4(11) yes . . .
C20 C21 C22 114.9(11) yes . . .
C20 C21 C25 122.9(10) yes . . .
C22 C21 C25 122.2(10) yes . . .
C21 C22 C23 121.6(11) yes . . .
N4 C23 C22 119.1(10) yes . . .
N4 C23 C24 117.4(11) yes . . .
C22 C23 C24 123.5(11) yes . . .
C19 C24 C23 118.9(11) yes . . .
O6 C25 N5 124.2(11) yes . . .
O6 C25 C21 120.1(10) yes . . .
N5 C25 C21 115.7(10) yes . . .
N5 C26 N6 109.8(10) yes . . .
N5 C26 C27 122.9(11) yes . . .
N6 C26 C27 127.3(12) yes . . .
C26 C27 C28 116.7(12) yes . . .
C27 C28 C29 120.1(12) yes . . .
C28 C29 C30 117.7(12) yes . . .
N6 C30 N7 113.4(10) yes . . .
N6 C30 C29 124.1(11) yes . . .
N7 C30 C29 122.4(11) yes . . .
O7 C31 N7 124.4(12) yes . . .
O7 C31 C32 117.9(11) yes . . .
N7 C31 C32 117.6(11) yes . . .
O8 C32 C31 109.7(9) yes . . .
O8 C33 C34 117.4(10) yes . . .
O8 C33 C42 120.1(11) yes . . .
C34 C33 C42 122.4(11) yes . . .
C33 C34 C35 116.1(11) yes . . .
C33 C34 C52 122.5(11) yes . . .
C35 C34 C52 121.4(11) yes . . .
C34 C35 C36 124.9(12) yes . . .
C35 C36 C37 124.5(11) yes . . .
C35 C36 C41 119.1(11) yes . . .
C37 C36 C41 116.1(10) yes . . .
C36 C37 C38 123.8(11) yes . . .
C37 C38 C39 117.7(12) yes . . .
C38 C39 C40 121.5(11) yes . . .
C39 C40 C41 120.7(11) yes . . .
C36 C41 C40 120.0(10) yes . . .
C36 C41 C42 116.2(10) yes . . .
C40 C41 C42 123.7(10) yes . . .
C1 C42 C33 123.1(11) yes . . .
C1 C42 C41 116.0(10) yes . . .
C33 C42 C41 120.8(11) yes . . .
C9 C43 C44 167.4(14) yes . . .
C43 C44 C45 176.2(13) yes . . .
C44 C45 C46 120.3(13) yes . . .
C44 C45 C50 118.7(12) yes . . .
C46 C45 C50 120.9(12) yes . . .
C45 C46 C47 119.7(12) yes . . .
C46 C47 C48 115.7(13) yes . . .
O9 C48 C47 110.3(13) yes . . .
O9 C48 C49 122.6(13) yes . . .
C47 C48 C49 127.1(14) yes . . .
C48 C49 C50 115.8(13) yes . . .
C45 C50 C49 120.8(13) yes . . .
C34 C52 C53 176.0(13) yes . . .
C52 C53 C54 173.8(14) yes . . .
C53 C54 C55 122.5(12) yes . . .
C53 C54 C59 120.3(12) yes . . .
C55 C54 C59 117.2(11) yes . . .
C54 C55 C56 123.1(13) yes . . .
C55 C56 C57 117.9(12) yes . . .
O10 C57 C56 124.8(12) yes . . .
O10 C57 C58 116.5(13) yes . . .
C56 C57 C58 118.7(12) yes . . .
C57 C58 C59 122.6(14) yes . . .
C54 C59 C58 120.5(13) yes . . .
Cl71 C71 Cl72 112.8(11) yes . . .
Cl71 C71 Cl73 103.0(9) yes . . .
Cl72 C71 Cl73 102.7(9) yes . . .


#==============================================================================

#==============================================================================
# Additional structures and associated data_? identifiers
# should be added at this point if there is more than one 
# structure analysis in the CIF.


_shelxl_res_file                 
;
TITL 20150611ema_p
CELL  0.71075 9.61700 16.20000 37.85000 90.00000 90.00000 90.00000
ZERR  4 0.01100 0.01900 0.05000 0.00000 0.00000 0.00000
LATT -1
SYMM .50+X, .50-Y,    -Z
SYMM    -X, .50+Y, .50-Z
SYMM .50-X,    -Y, .50+Z
SFAC C H CL N O
UNIT 244 176 12 28 44
SHEL 6.790236 0.769625
L.S. 20
FMAP 2
PLAN -100
WPDB -2
HTAB
BOND $H
CONF
LIST 4
TEMP -173.0
ACTA
SIZE 0.340 0.260 0.010
SADI 0.0200 H61 O61 H62 O61
DFIX 1.0000 0.0200 H61 O61
WGHT    0.050000
FVAR       1.00309
CL71  3    0.489057    0.678005    0.031488    11.00000    0.19429    0.09792 =
         0.17440   -0.00633    0.02423    0.02928
CL72  3    0.514183    0.800370    0.087766    11.00000    0.31931    0.14419 =
         0.13945    0.01377   -0.02290   -0.08537
CL73  3    0.243703    0.742543    0.065896    11.00000    0.10978    0.11568 =
         0.41523    0.06427    0.02291    0.00270
O1    5    0.729407    0.271041    0.082617    11.00000    0.05452    0.04276 =
         0.06373    0.00045    0.00450    0.00536
O2    5    1.010421    0.158311    0.036829    11.00000    0.06774    0.05029 =
         0.07124    0.00553    0.00322    0.00236
O3    5    1.123854   -0.112809    0.213294    11.00000    0.20372    0.09361 =
         0.09384    0.02650    0.03254    0.08605
O4    5    1.129765   -0.200853    0.341527    11.00000    0.05925    0.04134 =
         0.10770    0.00957    0.00104    0.01042
O5    5    1.000206   -0.132977    0.381459    11.00000    0.08934    0.05482 =
         0.09117    0.00325   -0.01002    0.00608
O6    5    0.739146    0.124794    0.345726    11.00000    0.07117    0.03279 =
         0.07419   -0.00372    0.01097   -0.01254
O7    5    0.373080    0.474687    0.220350    11.00000    0.05421    0.06509 =
         0.09725    0.00274    0.00112    0.02620
O8    5    0.583434    0.414593    0.144740    11.00000    0.05900    0.04089 =
         0.06980    0.00362    0.00725    0.00809
O9    5    0.961574   -0.210876    0.104344    11.00000    0.11345    0.07151 =
         0.11043   -0.00319    0.00394    0.02748
O10   5    0.753095    0.764284    0.330166    11.00000    0.07584    0.06482 =
         0.07960   -0.00952    0.01220    0.00560
O61   5    0.798727    0.145082    0.204027    11.00000    0.05247    0.07137 =
         0.09531    0.00932   -0.00536    0.01497
N1    4    0.944193    0.161879    0.096583    11.00000    0.05424    0.03359 =
         0.08091   -0.00282    0.00052   -0.00250
AFIX  43
H1    2    0.890351    0.189384    0.111240    11.00000   -1.20000
AFIX   0
N2    4    1.020365    0.089595    0.147826    11.00000    0.03446    0.03340 =
         0.07046   -0.00687   -0.00885   -0.00002
N3    4    1.075080    0.023793    0.201689    11.00000    0.05075    0.03605 =
         0.08669    0.00478   -0.00345    0.01288
AFIX  43
H3    2    1.052716    0.070701    0.211945    11.00000   -1.20000
AFIX   0
N4    4    1.050532   -0.141556    0.350545    11.00000    0.06726    0.05886 =
         0.08675   -0.00377   -0.02935   -0.01463
N5    4    0.747020    0.169609    0.286846    11.00000    0.04684    0.03812 =
         0.07078    0.00479   -0.00164    0.00177
AFIX  43
H5    2    0.788701    0.159322    0.266622    11.00000   -1.20000
AFIX   0
N6    4    0.639109    0.272937    0.252905    11.00000    0.02279    0.03496 =
         0.08753    0.00782   -0.00046    0.00337
N7    4    0.538935    0.371266    0.214383    11.00000    0.04195    0.05491 =
         0.06717   -0.01246    0.00523    0.02031
AFIX  43
H7    2    0.594532    0.348585    0.198674    11.00000   -1.20000
AFIX   0
C1    1    0.549691    0.371018    0.069967    11.00000    0.03876    0.04698 =
         0.06971    0.00711    0.00021   -0.01955
C2    1    0.406680    0.386384    0.059728    11.00000    0.04272    0.03773 =
         0.06339   -0.00210    0.00503    0.01296
C3    1    0.344607    0.469199    0.060658    11.00000    0.03653    0.06059 =
         0.08393    0.02128    0.00336    0.00089
AFIX  43
H3A   2    0.399679    0.513451    0.069344    11.00000   -1.20000
AFIX   0
C4    1    0.206960    0.486968    0.049322    11.00000    0.05769    0.04987 =
         0.13920    0.03280    0.01924    0.01931
AFIX  43
H4    2    0.171120    0.541325    0.051727    11.00000   -1.20000
AFIX   0
C5    1    0.120255    0.422211    0.034000    11.00000    0.03615    0.04122 =
         0.12575    0.01201    0.01697    0.00088
AFIX  43
H5A   2    0.029638    0.433429    0.025236    11.00000   -1.20000
AFIX   0
C6    1    0.177943    0.341959    0.032861    11.00000    0.05941    0.05150 =
         0.05822   -0.00111    0.00123   -0.01814
AFIX  43
H6    2    0.123415    0.298773    0.023044    11.00000   -1.20000
AFIX   0
C7    1    0.315037    0.322049    0.045784    11.00000    0.05062    0.05895 =
         0.06896   -0.00780   -0.00762    0.01734
C8    1    0.370394    0.236966    0.046312    11.00000    0.06780    0.04651 =
         0.07119    0.00828    0.01151   -0.00440
AFIX  43
H8    2    0.313872    0.192998    0.037971    11.00000   -1.20000
AFIX   0
C9    1    0.505026    0.219593    0.058900    11.00000    0.04181    0.03896 =
         0.06084   -0.00589    0.00304    0.01272
C10   1    0.593247    0.287636    0.070316    11.00000    0.02321    0.04721 =
         0.07587    0.01082    0.00371    0.00596
C11   1    0.827186    0.255080    0.053688    11.00000    0.04832    0.03183 =
         0.10255    0.00182   -0.00552    0.00503
AFIX  23
H11A  2    0.878586    0.306606    0.048471    11.00000   -1.20000
H11B  2    0.773626    0.240145    0.032286    11.00000   -1.20000
AFIX   0
C12   1    0.936088    0.183966    0.061591    11.00000    0.06640    0.03104 =
         0.05604   -0.00874    0.00029   -0.01199
C13   1    1.033820    0.096597    0.112600    11.00000    0.01782    0.04353 =
         0.07981   -0.01261   -0.00978    0.00937
C14   1    1.120371    0.047440    0.091746    11.00000    0.13715    0.07861 =
         0.08288    0.01787   -0.00129    0.06110
AFIX  43
H14   2    1.128009    0.055962    0.066990    11.00000   -1.20000
AFIX   0
C15   1    1.197715   -0.016827    0.109359    11.00000    0.06818    0.10700 =
         0.13112   -0.00671    0.01315    0.04759
AFIX  43
H15   2    1.248820   -0.056288    0.096088    11.00000   -1.20000
AFIX   0
C16   1    1.196219   -0.020168    0.147015    11.00000    0.04834    0.10861 =
         0.08780    0.03514    0.00492    0.03878
AFIX  43
H16   2    1.260085   -0.053720    0.159681    11.00000   -1.20000
AFIX   0
C17   1    1.096133    0.028330    0.164735    11.00000    0.02825    0.04045 =
         0.08517   -0.00802    0.00101    0.00810
C18   1    1.084492   -0.043699    0.224144    11.00000    0.06035    0.06191 =
         0.08110   -0.00259    0.00560    0.00356
C19   1    1.037311   -0.028618    0.261646    11.00000    0.06719    0.03132 =
         0.07391    0.01038    0.00118    0.00659
C20   1    0.943857    0.035537    0.270996    11.00000    0.04514    0.02594 =
         0.10916    0.01936   -0.01714   -0.00338
AFIX  43
H20   2    0.915652    0.072736    0.252965    11.00000   -1.20000
AFIX   0
C21   1    0.888527    0.048144    0.306202    11.00000    0.03855    0.03966 =
         0.04934    0.00549   -0.00501   -0.01267
C22   1    0.934047   -0.010104    0.331839    11.00000    0.05160    0.06023 =
         0.06764    0.01107    0.00321   -0.02769
AFIX  43
H22   2    0.906039   -0.003534    0.355743    11.00000   -1.20000
AFIX   0
C23   1    1.018169   -0.076123    0.322786    11.00000    0.06130    0.03889 =
         0.04585    0.01175   -0.00895   -0.01082
C24   1    1.071836   -0.087839    0.289317    11.00000    0.05307    0.04330 =
         0.07567   -0.00262   -0.01070   -0.00342
AFIX  43
H24   2    1.130265   -0.133704    0.284398    11.00000   -1.20000
AFIX   0
C25   1    0.784132    0.117424    0.315149    11.00000    0.03258    0.03597 =
         0.07201    0.00854   -0.01049   -0.02148
C26   1    0.646840    0.239791    0.286527    11.00000    0.04150    0.05776 =
         0.08226   -0.00998    0.00638    0.00037
C27   1    0.577685    0.268112    0.317367    11.00000    0.06281    0.06016 =
         0.06426   -0.00333    0.00576   -0.00400
AFIX  43
H27   2    0.590759    0.242209    0.339638    11.00000   -1.20000
AFIX   0
C28   1    0.490873    0.334871    0.313401    11.00000    0.07496    0.07528 =
         0.07028   -0.00835    0.01102    0.01487
AFIX  43
H28   2    0.439402    0.354854    0.333042    11.00000   -1.20000
AFIX   0
C29   1    0.477816    0.374557    0.279538    11.00000    0.06612    0.04495 =
         0.07290    0.01275    0.01237   -0.00344
AFIX  43
H29   2    0.424005    0.423306    0.276766    11.00000   -1.20000
AFIX   0
C30   1    0.548854    0.337966    0.250119    11.00000    0.03091    0.05813 =
         0.06075   -0.00567   -0.00049   -0.01974
C31   1    0.453638    0.433906    0.201800    11.00000    0.03408    0.04432 =
         0.09970    0.00537    0.00331    0.01958
C32   1    0.454797    0.451165    0.160911    11.00000    0.02505    0.03884 =
         0.10474    0.00813    0.01251    0.01456
AFIX  23
H32A  2    0.371216    0.426505    0.149876    11.00000   -1.20000
H32B  2    0.452799    0.511425    0.156591    11.00000   -1.20000
AFIX   0
C33   1    0.649062    0.464379    0.118337    11.00000    0.04281    0.05982 =
         0.06411    0.01546   -0.00139    0.00947
C34   1    0.723450    0.540058    0.130441    11.00000    0.04973    0.04467 =
         0.07323    0.00899   -0.00150    0.01286
C35   1    0.794805    0.584275    0.104385    11.00000    0.07112    0.04372 =
         0.06237   -0.00689    0.00607    0.01309
AFIX  43
H35   2    0.841285    0.633362    0.111392    11.00000   -1.20000
AFIX   0
C36   1    0.802935    0.561338    0.068343    11.00000    0.03880    0.03511 =
         0.06790    0.00244    0.00895   -0.00316
C37   1    0.878504    0.607585    0.041358    11.00000    0.05757    0.03981 =
         0.09462    0.01240    0.00437   -0.02449
AFIX  43
H37   2    0.931156    0.654218    0.048612    11.00000   -1.20000
AFIX   0
C38   1    0.877840    0.586956    0.005030    11.00000    0.04608    0.05633 =
         0.09841    0.01831    0.01398   -0.01140
AFIX  43
H38   2    0.931886    0.617163   -0.011531    11.00000   -1.20000
AFIX   0
C39   1    0.791508    0.517860   -0.006106    11.00000    0.06238    0.05386 =
         0.07010    0.00012    0.00914   -0.02158
AFIX  43
H39   2    0.786717    0.504126   -0.030476    11.00000   -1.20000
AFIX   0
C40   1    0.715034    0.470983    0.018412    11.00000    0.04943    0.04256 =
         0.07291   -0.00478   -0.00971    0.00687
AFIX  43
H40   2    0.659297    0.426358    0.010373    11.00000   -1.20000
AFIX   0
C41   1    0.720321    0.489949    0.055673    11.00000    0.04188    0.03357 =
         0.06709    0.00445   -0.00150    0.01759
C42   1    0.642029    0.442101    0.083539    11.00000    0.04495    0.02932 =
         0.06080   -0.00356    0.00127   -0.00261
C43   1    0.558558    0.134195    0.061893    11.00000    0.05019    0.06419 =
         0.08392   -0.00184   -0.01093   -0.00329
C44   1    0.624728    0.068894    0.068387    11.00000    0.05172    0.03772 =
         0.08170   -0.00202   -0.00771   -0.00675
C45   1    0.706317   -0.004438    0.077964    11.00000    0.05880    0.03444 =
         0.10100    0.00782   -0.01253    0.01227
C46   1    0.771703   -0.053696    0.050825    11.00000    0.11114    0.05380 =
         0.08231   -0.00535   -0.00955    0.04967
AFIX  43
H46   2    0.757565   -0.040775    0.026607    11.00000   -1.20000
AFIX   0
C47   1    0.859865   -0.123627    0.060800    11.00000    0.11200    0.07119 =
         0.08245   -0.01324    0.00302    0.05139
AFIX  43
H47   2    0.906325   -0.156623    0.043736    11.00000   -1.20000
AFIX   0
C48   1    0.871516   -0.139052    0.097922    11.00000    0.07927    0.06962 =
         0.08905    0.00370   -0.01609    0.03151
C49   1    0.811195   -0.093908    0.125143    11.00000    0.09468    0.03744 =
         0.08339    0.00320    0.00836   -0.02065
AFIX  43
H49   2    0.822901   -0.108537    0.149266    11.00000   -1.20000
AFIX   0
C50   1    0.728106   -0.022066    0.114233    11.00000    0.07185    0.03936 =
         0.11365   -0.00887    0.00465    0.01890
AFIX  43
H50   2    0.688585    0.012927    0.131692    11.00000   -1.20000
AFIX   0
C51   1    0.989961   -0.228238    0.142102    11.00000    0.11873    0.04729 =
         0.14327    0.02664   -0.02790   -0.00026
AFIX 137
H51A  2    0.902963   -0.242868    0.154041    11.00000   -1.20000
H51B  2    1.029988   -0.179079    0.153249    11.00000   -1.20000
H51C  2    1.055705   -0.274248    0.143984    11.00000   -1.20000
AFIX   0
C52   1    0.717106    0.569358    0.166942    11.00000    0.05352    0.05841 =
         0.06463   -0.00047   -0.01592    0.00325
C53   1    0.711103    0.598443    0.196310    11.00000    0.05654    0.06039 =
         0.05842    0.00107   -0.00316   -0.00113
C54   1    0.714085    0.642075    0.231666    11.00000    0.05956    0.05035 =
         0.05960   -0.00945   -0.00575    0.02394
C55   1    0.624656    0.620567    0.259613    11.00000    0.05107    0.07201 =
         0.08108   -0.01303   -0.00071    0.00884
AFIX  43
H55   2    0.556350    0.579262    0.255586    11.00000   -1.20000
AFIX   0
C56   1    0.631688    0.657661    0.293524    11.00000    0.05063    0.05664 =
         0.06561    0.00771   -0.00644   -0.00064
AFIX  43
H56   2    0.570956    0.640991    0.311989    11.00000   -1.20000
AFIX   0
C57   1    0.734772    0.721986    0.299120    11.00000    0.07779    0.06593 =
         0.04448    0.00637   -0.00202   -0.00249
C58   1    0.823725    0.742414    0.271509    11.00000    0.10858    0.08362 =
         0.06593   -0.01490    0.00240   -0.03004
AFIX  43
H58   2    0.893120    0.783134    0.275424    11.00000   -1.20000
AFIX   0
C59   1    0.815130    0.705615    0.238408    11.00000    0.06936    0.10733 =
         0.06505    0.00112    0.00799   -0.01235
AFIX  43
H59   2    0.876423    0.722548    0.220108    11.00000   -1.20000
AFIX   0
C60   1    0.674517    0.740655    0.361027    11.00000    0.13058    0.08937 =
         0.05689   -0.00298   -0.00303    0.03944
AFIX 137
H60A  2    0.692727    0.682541    0.366530    11.00000   -1.20000
H60B  2    0.575072    0.748277    0.356411    11.00000   -1.20000
H60C  2    0.702382    0.775099    0.381100    11.00000   -1.20000
AFIX   0
C71   1    0.434656    0.708754    0.073644    11.00000    0.26982    0.08440 =
         0.04232   -0.01117   -0.00571   -0.10488
AFIX  13
H71   2    0.442677    0.663423    0.091460    11.00000   -1.20000
AFIX   0
H61   2    0.763689    0.198895    0.211738    11.00000   10.12665
H62   2    0.799150    0.133035    0.179042    11.00000   10.12665
HKLF 4
 
REM  20150611ema_p
REM R1 =  0.1267 for    4188 Fo > 4sig(Fo)  and  0.2332 for all   11534 data
REM    747 parameters refined using      2 restraints
 
END  
     
WGHT      0.2000      0.0000 

REM Instructions for potential hydrogen bonds
HTAB N1 O1
EQIV $1 -x+2, y+1/2, -z+1/2
HTAB N1 O4_$1
HTAB N5 O61
HTAB N7 O8
HTAB C14 O2
HTAB C27 O6
HTAB C29 O7
EQIV $2 -x+1, y+1/2, -z+1/2
HTAB C32 O6_$2
EQIV $3 x+1/2, -y+1/2, -z
HTAB C47 Cl71_$3
EQIV $4 -x+2, y-1/2, -z+1/2
HTAB C51 O6_$4
HTAB O61 N6
HTAB O61 N2

REM Highest difference peak  0.690,  deepest hole -0.477,  1-sigma level  0.086
Q1    1   0.3340  0.8320  0.0905  11.00000  0.05    0.62
Q2    1   0.2512  0.7223  0.0307  11.00000  0.05    0.54
Q3    1   0.2183  1.0397  0.0384  11.00000  0.05    0.32
Q4    1   0.0982  1.0398  0.0851  11.00000  0.05    0.30
Q5    1   0.1428  1.2546  0.0533  11.00000  0.05    0.30
Q6    1  -0.4806  1.0391 -0.0568  11.00000  0.05    0.30
Q7    1   1.2439 -0.0738  0.2198  11.00000  0.05    0.30
Q8    1   0.8083  0.7631  0.2078  11.00000  0.05    0.29
Q9    1   0.0879  1.1074 -0.0018  11.00000  0.05    0.29
Q10   1   0.3830  0.6997  0.0686  11.00000  0.05    0.29
Q11   1  -0.1075  1.3149  0.1574  11.00000  0.05    0.29
Q12   1   0.8727  0.9356  0.2219  11.00000  0.05    0.29
Q13   1   0.5065  0.7838  0.1274  11.00000  0.05    0.28
Q14   1   0.0419  1.2629  0.1630  11.00000  0.05    0.28
Q15   1  -0.2005  1.1567  0.1374  11.00000  0.05    0.28
Q16   1   0.4036  0.8774  0.0584  11.00000  0.05    0.27
Q17   1   0.0466  1.0787  0.1013  11.00000  0.05    0.27
Q18   1   0.7670  0.7050  0.1390  11.00000  0.05    0.27
Q19   1   0.3333  0.3912  0.2805  11.00000  0.05    0.27
Q20   1   0.8541  0.4748  0.1298  11.00000  0.05    0.26
Q21   1   0.6951  0.7547  0.1442  11.00000  0.05    0.26
Q22   1   0.9773  0.6799  0.2217  11.00000  0.05    0.25
Q23   1   0.0515  0.6379  0.0746  11.00000  0.05    0.25
Q24   1   0.4301  0.7341  0.0761  11.00000  0.05    0.25
Q25   1   0.1589  1.1026  0.0582  11.00000  0.05    0.25
Q26   1   0.1601  1.2187  0.1325  11.00000  0.05    0.25
Q27   1   0.0047  0.9939 -0.1290  11.00000  0.05    0.25
Q28   1   0.4734  0.8224  0.0545  11.00000  0.05    0.25
Q29   1   0.2688  0.5420  0.2172  11.00000  0.05    0.25
Q30   1   0.2217  0.8390  0.1194  11.00000  0.05    0.25
Q31   1   0.3476  0.8042  0.0450  11.00000  0.05    0.25
Q32   1  -0.5251  1.2450  0.1173  11.00000  0.05    0.25
Q33   1   0.0808  0.6778  0.0870  11.00000  0.05    0.24
Q34   1   0.4475  0.2276  0.2940  11.00000  0.05    0.24
Q35   1   0.2218  1.0170 -0.0389  11.00000  0.05    0.24
Q36   1   0.9482  0.1249  0.2100  11.00000  0.05    0.24
Q37   1  -0.0474  1.4561  0.2186  11.00000  0.05    0.24
Q38   1   0.2996  0.3227  0.2986  11.00000  0.05    0.24
Q39   1   0.2174  1.1942  0.0386  11.00000  0.05    0.24
Q40   1  -0.2562  0.9052 -0.1075  11.00000  0.05    0.24
Q41   1   0.4158  0.7186  0.1357  11.00000  0.05    0.24
Q42   1  -0.0328  1.1980 -0.0202  11.00000  0.05    0.24
Q43   1   0.8028  0.6946  0.0536  11.00000  0.05    0.24
Q44   1   0.5053  0.1580  0.2709  11.00000  0.05    0.24
Q45   1  -0.0993  1.1187  0.0072  11.00000  0.05    0.24
Q46   1   0.4556  0.6062  0.2679  11.00000  0.05    0.24
Q47   1  -0.4182  1.3086  0.1516  11.00000  0.05    0.24
Q48   1  -0.3193  1.1561 -0.1119  11.00000  0.05    0.24
Q49   1   0.7507  0.6370  0.2322  11.00000  0.05    0.24
Q50   1  -0.1126  1.0203 -0.1643  11.00000  0.05    0.24
Q51   1  -0.2964  1.1369  0.0959  11.00000  0.05    0.24
Q52   1   0.0383  0.9818 -0.0871  11.00000  0.05    0.23
Q53   1   0.4722  0.6983  0.1005  11.00000  0.05    0.23
Q54   1   0.0726  1.0773 -0.0850  11.00000  0.05    0.23
Q55   1  -0.2133  1.2458  0.1185  11.00000  0.05    0.23
Q56   1   0.7202  0.8129  0.0231  11.00000  0.05    0.23
Q57   1   0.5209  0.6795  0.0940  11.00000  0.05    0.23
Q58   1  -0.4512  1.3649  0.1837  11.00000  0.05    0.23
Q59   1  -0.5335  1.2572  0.1591  11.00000  0.05    0.23
Q60   1   0.8811 -0.0066  0.0311  11.00000  0.05    0.23
Q61   1   0.0830  0.9233  0.0229  11.00000  0.05    0.23
Q62   1   0.1882  1.0312 -0.0128  11.00000  0.05    0.23
Q63   1   0.4387  0.4025  0.2478  11.00000  0.05    0.23
Q64   1   0.7411  0.1578  0.2640  11.00000  0.05    0.23
Q65   1  -0.1380  1.0197 -0.0951  11.00000  0.05    0.23
Q66   1   0.2108  1.1670  0.1383  11.00000  0.05    0.23
Q67   1  -0.5447  1.3498  0.1526  11.00000  0.05    0.23
Q68   1   0.8506  0.7002  0.2373  11.00000  0.05    0.23
Q69   1   0.6467  0.7073  0.1454  11.00000  0.05    0.23
Q70   1   0.0393  0.9769 -0.0470  11.00000  0.05    0.23
Q71   1  -0.2556  1.1191 -0.0825  11.00000  0.05    0.23
Q72   1   0.4172  0.7664  0.1579  11.00000  0.05    0.22
Q73   1  -0.1433  1.3042  0.1249  11.00000  0.05    0.22
Q74   1  -0.3398  1.1007 -0.0797  11.00000  0.05    0.22
Q75   1   0.0299  1.1344 -0.0851  11.00000  0.05    0.22
Q76   1   0.0042  1.0328 -0.0553  11.00000  0.05    0.22
Q77   1  -0.3915  1.1436  0.1594  11.00000  0.05    0.22
Q78   1   0.2347  1.1979  0.0675  11.00000  0.05    0.22
Q79   1   0.3775  0.8516  0.1819  11.00000  0.05    0.22
Q80   1   0.7402  0.5154  0.2241  11.00000  0.05    0.22
Q81   1   0.8376  0.2628  0.0218  11.00000  0.05    0.22
Q82   1   0.1664  0.8247  0.0279  11.00000  0.05    0.22
Q83   1   0.1657  0.9801 -0.0552  11.00000  0.05    0.22
Q84   1   0.1740  1.1484  0.1318  11.00000  0.05    0.22
Q85   1   0.3629  0.8523  0.0311  11.00000  0.05    0.22
Q86   1   0.6518  0.2844  0.2180  11.00000  0.05    0.22
Q87   1  -0.2896  1.0751  0.1777  11.00000  0.05    0.22
Q88   1   0.6420 -0.0945  0.1309  11.00000  0.05    0.22
Q89   1  -0.4764  1.1446  0.1246  11.00000  0.05    0.22
Q90   1  -0.1383  1.3988  0.1904  11.00000  0.05    0.22
Q91   1   0.4366  0.6205  0.0043  11.00000  0.05    0.22
Q92   1  -0.0104  0.8639  0.0378  11.00000  0.05    0.22
Q93   1  -0.0893  1.3970  0.2184  11.00000  0.05    0.22
Q94   1  -0.3195  0.9608 -0.0861  11.00000  0.05    0.22
Q95   1   1.0438  0.0481  0.1990  11.00000  0.05    0.22
Q96   1  -0.0922  1.1168 -0.0334  11.00000  0.05    0.21
Q97   1   0.0912  0.7461  0.0266  11.00000  0.05    0.21
Q98   1   0.6889 -0.0789  0.1658  11.00000  0.05    0.21
Q99   1   0.6158  0.8795  0.0379  11.00000  0.05    0.21
Q100  1   0.1190  0.9795  0.0450  11.00000  0.05    0.21
;

_shelxl_hkl_file                 
;
   0   0   7   31.66   70.27
   0   0   7    6.24   95.81
   0   0   9  -46.54   44.22
   0   0   9   -5.41   91.56
   0   0  11  -14.25   40.83
   0   0  11    9.93   20.14
   0   0  12 6779.21  172.99
   0   0  12 5571.89  267.78
   0   0  13  -28.46   47.57
   0   0  13   -4.43   24.44
   0   0  1411469.52  186.19
   0   0  15   -7.49   44.44
   0   0  15  -41.68   47.03
   0   0  16 6582.17  179.09
   0   0  16 6461.56  169.12
   0   0  17   24.02   48.24
   0   0  18 2167.13  189.57
   0   0  19  -29.24   55.45
   0   0  20 2665.70  213.16
   0   0  21   -5.49   61.41
   0   0 -21   -9.16   49.26
   0   0  22 2499.65  236.86
   0   0 -22 1016.46  136.51
   0   0  23   -7.70   62.61
   0   0 -23   28.03   48.21
   0   0  24   44.32   62.14
   0   0 -24   75.66   66.49
   0   0  25   18.36   61.53
   0   0 -25   19.74   46.97
   0   0  26   72.66   94.80
   0   0 -26  111.44   92.94
   0   0  27   57.07   67.70
   0   0 -27   -7.86   62.33
   0   0  28  147.33   97.13
   0   0 -28  483.73  162.34
   0   0  29   16.06   71.00
   0   0 -29   -5.43   68.57
   0   0  30  -28.52   72.31
   0   0 -30   36.02   75.46
   0   0  31   31.17   72.32
   0   0 -31  104.21  135.69
   0   0  32  260.49  134.95
   0   0 -32  151.60  103.94
   0   0  33   49.30   75.92
   0   0 -33    9.86   74.96
   0   0  34  511.28  179.27
   0   0 -34  958.82  260.71
   0   0  35  138.89  137.90
   0   0 -35   43.39   74.00
   0   0  36  132.27  107.19
   0   0 -36   74.45  118.48
   0   0  37   41.03  110.39
   0   0 -37   10.79   72.46
   0   0  38   70.19   81.40
   0   0  39   86.40   89.73
   0   0  40  150.61  130.33
   0   0  41   33.67   95.18
   0   0  42   42.81   89.13
   0   0  43   31.65   91.83
   0   0  44   72.80   89.16
   0   0  45   51.69   82.92
   0   0  46   18.80   78.44
   0   0  47   22.52  118.45
   0  -1   5   30.22   52.10
   0   1   5   63.72   39.83
   0  -1   622826.13  272.89
   0   1   622537.68  257.24
   0   1  -622823.86  245.61
   0  -1   7   75.82   92.35
   0   1   7   71.34   34.18
   0   1  -7  103.01   54.34
   0  -1   823612.41  255.46
   0   1   823679.61  262.51
   0   1  -824939.03  276.38
   0  -1   918981.13  222.15
   0   1   918281.41  221.13
   0   1  -920369.34  246.10
   0  -1  10  214.63   73.64
   0   1  10  172.30   71.77
   0   1  10  312.70   78.67
   0   1 -10  175.99   97.35
   0  -1  1111521.22  172.23
   0   1  1110217.78  225.10
   0  -1  12 5246.41  264.97
   0   1  12 3528.65  182.64
   0   1  12 4026.01  201.52
   0   1 -12 4157.66  208.22
   0  -1  13  145.09   75.65
   0   1  13  291.84   86.06
   0   1  13  314.90   71.85
   0   1 -13  124.58   55.01
   0  -1  14   11.08   49.49
   0   1  14   64.73   65.70
   0   1  14   68.46   35.84
   0   1 -14   53.31   56.16
   0  -1  15 3139.29  217.76
   0   1  15 2412.13  183.76
   0   1  15 2774.25  413.99
   0   1 -15 3005.46  194.36
   0  -1  16  924.52  129.73
   0   1  16  796.00  121.70
   0   1  16  735.43  128.95
   0   1 -16  637.34  103.71
   0  -1  17   -2.46   49.62
   0   1  17   30.99   53.78
   0   1  17   53.47   39.61
   0   1 -17   10.31   67.86
   0  -1  18 1982.16  211.84
   0   1  18 1738.91  196.87
   0   1  18 1742.38  259.91
   0   1 -18 1285.95  143.18
   0  -1  19 3155.11  208.73
   0   1  19 3891.04  258.30
   0   1  19 4564.54  567.80
   0   1 -19 5013.93  317.97
   0  -1  20   12.84   51.40
   0   1  20   25.37   59.21
   0   1  20   22.32   38.85
   0   1 -20  -22.54   51.21
   0   1  21  327.88  135.47
   0  -1  21  387.03  125.89
   0   1  21  186.77   58.03
   0   1 -21  326.04  110.95
   0  -1  22  272.04  114.82
   0   1  22  372.89  146.71
   0   1  22  313.53   82.42
   0   1 -22  314.67  109.03
   0  -1  23   76.97   80.09
   0   1  23   80.61   92.82
   0   1  23   84.50   38.44
   0   1 -23   20.69   53.53
   0  -1  24   47.96   80.74
   0   1  24  116.45  111.68
   0   1  24   97.56   63.87
   0   1 -24  156.27   87.12
   0   1  25  259.57  137.88
   0  -1  25  347.19  114.23
   0   1  25  544.22   96.06
   0  -1  26  -25.47   72.76
   0   1  26   -8.92   66.84
   0   1 -26   15.53   60.41
   0  -1  27  623.79  208.55
   0   1  27  532.91  159.57
   0   1 -27  721.59  152.41
   0  -1  28  -17.38   76.61
   0   1  28    3.24   63.81
   0   1 -28   36.90   96.89
   0  -1  29   84.12   75.42
   0   1  29   38.39   61.89
   0   1 -29   19.59   70.41
   0  -1 -29   52.65   65.42
   0  -1  30   80.66  132.27
   0   1  30  -38.53   57.30
   0   1 -30   62.70   74.84
   0  -1 -30   46.28   73.25
   0  -1  31  196.05  159.89
   0   1  31  151.11   93.82
   0   1 -31  256.70  146.69
   0  -1 -31   32.59   76.91
   0  -1  32   97.77  113.74
   0   1  32   51.24   69.39
   0   1 -32  173.94  147.26
   0  -1 -32   62.49   71.49
   0  -1  33   41.42   70.32
   0   1  33  140.31  128.65
   0   1 -33   88.82   97.60
   0  -1 -33  298.18  149.89
   0   1  34   26.65   80.41
   0  -1  34   54.16   72.08
   0   1 -34  120.27   71.26
   0  -1 -34   -3.66   68.22
   0  -1  35  533.32  196.14
   0   1  35  576.27  199.99
   0   1 -35  649.96  201.99
   0  -1 -35  623.08  192.90
   0   1  36    7.09   81.90
   0  -1  36  -19.26   67.64
   0   1 -36  149.41  149.16
   0  -1 -36   50.50  100.00
   0   1  37  206.45  142.03
   0  -1  37  417.66  169.56
   0  -1 -37  100.39  128.14
   0  -1  38  -64.30   74.57
   0   1  38    5.44   89.86
   0  -1 -38   36.87   76.83
   0  -1  39  -44.50   74.58
   0   1  39    0.40   96.26
   0  -1  40   67.24   82.50
   0   1  40   73.70   95.59
   0  -1  41   63.11   82.92
   0   1  41   41.52  144.48
   0  -1  42  124.56  150.70
   0   1  42   51.42  104.90
   0   1  43   -6.84  104.66
   0  -1  43   34.72   80.64
   0   1  44  263.17  218.02
   0  -1  44  237.53  168.49
   0  -1  45    4.66  106.27
   0   1  45   26.50   98.99
   0  -1  46   67.42  112.41
   0   1  46   24.06   88.36
   0   1  47  -37.98   81.94
   0  -1  47   51.24   83.35
   0   2   3 2635.85  169.53
   0   2   4 1428.91   78.41
   0   2   4 1416.53   90.84
   0   2  -4 1307.45   93.04
   0  -2   5 1288.71   71.94
   0   2   5 1629.96  126.11
   0   2   5 1541.67  120.16
   0   2  -5 1466.91   74.89
   0  -2   615876.62  186.83
   0   2   616358.52  193.08
   0   2   615989.21  195.47
   0  -2   7 3370.53  173.91
   0   2   7 3537.59  174.84
   0   2   7 3724.76  183.40
   0   2  -7 3503.23  172.50
   0  -2   8 9731.21  146.41
   0   2   810714.02  152.72
   0   2   810398.37  151.95
   0   2  -810305.98  160.17
   0  -2   9   91.02   66.70
   0   2   9  140.01   55.03
   0   2   9  161.27   54.43
   0   2  -9  330.69   86.06
   0  -2  10 3931.05  195.16
   0   2  10 3423.52  167.97
   0   2  10 3958.33  197.45
   0   2 -10 3984.46  216.95
   0  -2  11  711.04   83.56
   0   2  11  569.14   79.39
   0   2  11  684.20   74.54
   0   2 -11  729.47  100.42
   0  -2  12  891.66   98.20
   0   2  12 1107.57  129.94
   0   2  12 1001.57   92.44
   0   2 -12  860.48   96.14
   0  -2  13  430.26   99.49
   0   2  13  519.05  109.18
   0   2  13  335.31   77.64
   0   2 -13  435.64   91.38
   0  -2  14 1519.19  163.33
   0   2  14 1572.56  174.94
   0   2  14 1517.63  148.74
   0   2 -14 1475.25  109.06
   0  -2  15 2059.50  199.65
   0   2  15 2160.92  210.10
   0   2  15 1803.00  286.45
   0   2 -15 1628.25  164.53
   0  -2  16 1201.39  165.83
   0   2  16  935.44  139.79
   0   2  16 1167.76  176.51
   0   2 -16  835.74  126.47
   0  -2  17   88.02   67.95
   0   2  17   25.50   61.06
   0   2  17  156.33   43.49
   0   2 -17   73.20   80.41
   0  -2  18 5948.35  327.85
   0   2  18 7877.70  401.99
   0   2 -18 5251.77  277.80
   0  -2  19 2345.82  216.16
   0   2  19 2016.88  191.18
   0   2  19 2158.94  328.47
   0   2 -19 1736.86  167.00
   0  -2  20   30.45   70.99
   0   2  20   27.94   48.97
   0   2 -20   74.06   87.29
   0  -2  21  579.09  151.27
   0   2  21  730.54  138.83
   0   2 -21  647.72  128.21
   0  -2  22   75.81   78.18
   0   2  22  178.76   65.65
   0   2 -22   85.34   79.43
   0  -2  23   21.71   81.45
   0   2  23   49.33   81.86
   0   2  23   49.02   34.03
   0   2 -23   -5.54   46.95
   0  -2  24  162.01  105.40
   0   2  24  211.81   69.52
   0   2 -24  390.34  122.49
   0  -2  25 1440.82  219.91
   0   2  25 1569.23  292.28
   0   2 -25 1924.78  232.91
   0  -2  26  157.78  111.73
   0   2  26  149.12   69.19
   0   2 -26   89.88   82.84
   0   2  27   48.12   59.85
   0   2 -27   10.72   65.62
   0  -2  28  316.45  133.76
   0   2  28  624.80  148.95
   0   2  28  528.69  164.99
   0   2 -28  725.11  165.16
   0  -2  29 2104.79  298.85
   0   2  29 2009.57  267.30
   0   2  29 1792.00  323.56
   0   2 -29 2163.38  264.17
   0  -2  30   35.62  114.44
   0   2  30    6.12   73.55
   0   2  30   57.28  111.36
   0   2 -30  -25.04   71.49
   0  -2  31 4223.48  390.41
   0   2  31 2220.34  586.28
   0   2  31 3685.69  328.05
   0   2 -31 4020.57  369.26
   0  -2  32   60.79   78.48
   0   2  32   77.96  105.85
   0   2 -32   95.77   97.22
   0  -2  33   -9.88   76.76
   0   2  33  -18.94   84.12
   0   2 -33   17.04   93.95
   0  -2  34   50.06   94.66
   0   2  34   28.19   87.54
   0   2 -34  108.76  119.50
   0  -2 -34  -38.19   63.51
   0  -2  35   73.05  102.68
   0   2  35   67.12  129.47
   0   2 -35  120.40  121.72
   0  -2 -35  152.79  106.00
   0  -2  36   20.62   75.10
   0   2  36    9.85   96.26
   0  -2 -36   39.70   88.41
   0  -2  37    8.56   74.07
   0   2  37   -3.65   96.04
   0  -2 -37  144.37  124.48
   0  -2  38  102.45  128.94
   0   2  38    3.39   97.10
   0  -2 -38   15.80   68.04
   0  -2  39   73.33   75.53
   0   2  39   52.54   93.11
   0  -2 -39   -1.44   68.85
   0  -2  40  -44.23   75.01
   0   2  40  120.95  121.91
   0  -2  41  225.07  142.14
   0   2  41  -31.03   86.12
   0  -2  42   -5.08   69.60
   0   2  42  -12.16   89.23
   0   2  43   91.17  119.40
   0  -2  43   25.97   71.90
   0  -2  44   38.76   77.51
   0   2  44   37.90  118.58
   0  -2  45  145.02  107.13
   0   2  45   91.62  125.40
   0  -2  46    7.55   85.20
   0   2  46   15.56   78.53
   0  -2  47   47.22   81.10
   0   2  47  319.18  122.71
   0   3   1 2811.51  190.56
   0   3   2 1344.25   95.89
   0   3  -2 1252.85   89.39
   0   3   3 1272.58   98.01
   0   3  -3 1291.39   95.77
   0   3   4   23.22   25.81
   0   3   4   62.32   63.17
   0   3  -4   53.14   50.62
   0  -3   5 4235.76  189.90
   0   3   5 4296.93  193.89
   0   3   5 4156.49  204.14
   0   3  -5 3990.50  194.07
   0  -3   7 1964.63  135.72
   0   3   7 2193.58  159.07
   0   3   7 2094.47  151.19
   0   3  -7 1897.37  151.41
   0  -3   812589.09  170.51
   0   3   812409.69  178.12
   0   3   812069.65  174.76
   0   3  -812628.00  195.94
   0  -3   9  230.72   60.35
   0   3   9  327.07   79.49
   0   3   9  344.26   67.65
   0   3  -9  298.92   85.07
   0  -3  10 1903.55  156.23
   0   3  10 1890.78  150.61
   0   3  10 1781.42  148.84
   0   3 -10 1683.53  143.10
   0  -3  11  230.83   67.35
   0   3  11  462.72   83.23
   0   3  11  353.67   87.56
   0   3 -11  296.38   73.79
   0  -3  12  363.15   75.57
   0   3  12  410.31  113.66
   0   3  12  335.46   88.19
   0  -3  13  614.14   97.52
   0   3  13  541.46  103.55
   0   3  13  620.71  107.14
   0   3 -13  776.47  100.75
   0  -3  14 3146.15  213.11
   0   3  14 2798.18  229.80
   0   3  14 2649.89  220.14
   0   3 -14 2826.73  213.43
   0  -3  15  123.37   70.60
   0   3  15  101.73   86.03
   0   3  15  101.92   74.34
   0   3 -15  129.60   88.49
   0  -3  16  670.36  130.59
   0   3  16  632.79  123.50
   0   3  16  636.86  109.54
   0  -3  17 5013.20  282.98
   0   3  17 5463.99  293.29
   0   3  17 6671.00  361.72
   0   3 -17 4548.31  254.19
   0  -3  18   20.03   53.62
   0   3  18  -17.37   51.57
   0   3  18   62.99   63.84
   0   3 -18   80.62  127.21
   0  -3  19 1458.28  184.69
   0   3  19 1254.13  155.99
   0   3  19 1146.36  189.02
   0   3 -19 1009.29  143.12
   0  -3  20    8.21   54.18
   0   3  20   39.74   70.16
   0   3  20   49.86   39.79
   0   3 -20  -22.18   50.33
   0  -3  21  608.00  141.64
   0   3  21  801.87  142.41
   0   3  21  650.50  137.81
   0   3 -21  612.02  131.74
   0  -3  22 1732.20  210.40
   0   3  22 2224.51  229.83
   0   3  22 1954.84  311.41
   0   3 -22 1890.82  201.90
   0  -3  23 1166.54  186.51
   0   3  23 1285.22  180.48
   0   3  23 1351.55  212.94
   0   3 -23  643.59  105.78
   0  -3  24 3754.78  328.50
   0   3  24 4918.17  205.32
   0   3  24 4425.44  662.17
   0   3 -24 5253.93  207.08
   0  -3  25   -5.70   54.18
   0   3  25   72.68   80.91
   0   3  25   57.94   47.24
   0   3 -25   -9.99   59.83
   0  -3  26  229.32  112.33
   0   3  26  459.96  149.70
   0   3  26  250.48   93.95
   0   3 -26  341.07  121.72
   0  -3  27  -27.84   60.86
   0   3  27  -12.99   68.19
   0   3  27   49.72   75.08
   0   3 -27  -17.24   60.39
   0  -3  28 2374.90  290.27
   0   3  28 2694.45  329.69
   0   3  28 2054.99  392.52
   0   3 -28 2179.03  262.40
   0  -3  29 1198.74  198.82
   0   3  29  511.97  174.13
   0   3  29 1288.35  271.18
   0   3 -29 1111.31  176.16
   0  -3  30  408.15  188.86
   0   3  30  447.95  169.89
   0   3  30  452.56  151.74
   0   3 -30  434.72  137.70
   0  -3  31 1997.43  309.41
   0   3  31 1782.89  279.80
   0   3  31 1740.93  381.65
   0   3 -31 2054.33  272.24
   0  -3  32  -58.37   89.42
   0   3  32   35.67   73.64
   0   3  32   39.09   25.47
   0   3 -32   78.21   89.82
   0   3  33 2585.47  267.11
   0   3  33 1967.08  497.67
   0  -3  34  -62.52   82.51
   0   3  34   -1.70  101.52
   0   3  34  -25.00   51.25
   0   3 -34   -8.79   66.59
   0   3  35  188.83  169.30
   0   3  35  123.79   93.85
   0   3  36   11.26   95.29
   0   3  37   97.93  150.07
   0   3  38   19.11   80.57
   0  -3 -38   81.23   87.61
   0   3  39  133.48  109.80
   0  -3 -39   81.86   63.11
   0   3  40  132.11  110.51
   0  -3 -40   14.70   64.55
   0  -3  41  105.97   98.41
   0   3  41   38.58   72.83
   0   3  42   89.55   73.71
   0  -3  43   31.21   83.40
   0   3  43    3.01   80.75
   0  -3  44  323.79  162.77
   0   3  44  133.53  124.58
   0  -3  45    3.93   97.45
   0   3  45  -31.20   83.48
   0  -3  46   55.31   92.20
   0   3  46   37.12   82.72
   0  -3  47   31.93   82.40
   0   3  47   52.11   79.41
   0   4  -1 1546.45  122.92
   0   4   2 6390.89  127.85
   0   4  -2 6575.64  128.79
   0   4   3 2284.79  144.62
   0   4   3 2146.32  158.64
   0   4  -3 2389.89  174.96
   0   4   4 2146.25  139.91
   0   4   4 2242.67  168.29
   0   4  -4 2741.60  202.06
   0  -4   521446.77  227.13
   0   4   522365.98  236.12
   0   4   521791.88  261.41
   0   4  -521465.90  264.28
   0  -4   6 3150.46  152.19
   0   4   6 3057.74  151.57
   0   4   6 3070.90  174.72
   0   4  -6 3706.83  205.19
   0  -4   7 7345.13  122.75
   0   4   7 7472.22  127.47
   0   4   7 7467.50  167.41
   0   4  -7 7257.25  157.82
   0  -4   8 1350.26   91.10
   0   4   8 1312.46   87.57
   0   4   8 1390.93  119.31
   0   4  -8 1328.51  116.14
   0  -4   9 6594.83  130.72
   0   4   9 6591.06  139.79
   0   4   9 6481.45  173.90
   0   4  -9 6090.16  146.64
   0  -4  10 4382.38  224.32
   0   4  10 3764.90  193.41
   0   4  10 4426.25  242.89
   0   4 -10 4253.58  219.46
   0  -4  1112742.20  207.23
   0   4  1111927.72  209.24
   0   4  1112312.92  233.93
   0   4 -1111298.39  254.04
   0  -4  1212696.41  227.72
   0   4  1212386.53  260.97
   0   4  1212667.70  235.09
   0   4 -1212180.22  281.07
   0  -4  1319087.49  284.37
   0   4  1316917.32  258.63
   0   4  1317673.42  305.61
   0   4 -1317309.17  279.19
   0  -4  14  151.70  106.48
   0   4  14  172.50   87.95
   0   4  14  226.42   94.36
   0   4 -14  129.70  106.94
   0  -4  15  605.60  116.56
   0   4  15  650.84  111.56
   0   4  15  627.90  116.49
   0  -4  16 1626.38  166.31
   0   4  16 1775.52  174.17
   0   4  16 1828.50  185.70
   0   4 -16 1428.85  193.33
   0  -4  17 1750.95  176.17
   0   4  17 1654.38  160.54
   0   4  17 1561.46  163.87
   0  -4  18  164.80   71.19
   0   4  18  290.85   80.25
   0   4  18  427.19  106.18
   0   4 -18  243.73   97.18
   0  -4  19  918.24  147.90
   0   4  19 1052.10  148.95
   0   4  19  799.12  130.74
   0   4 -19 1058.49  145.87
   0  -4  20 1512.31  195.30
   0   4  20 1564.82  167.32
   0   4  20 1538.11  184.86
   0   4 -20 1393.14  173.63
   0  -4  21    1.81   52.70
   0   4  21   61.84   60.77
   0   4  21   82.55   98.50
   0   4 -21   76.55   79.08
   0  -4  22  608.10  140.24
   0   4  22  396.53  109.47
   0   4  22  540.12  123.02
   0   4 -22  592.30  134.17
   0  -4  23    2.64   56.92
   0   4  23  -47.81   48.51
   0   4  23   53.82   56.92
   0   4 -23  -45.22   55.13
   0  -4  24  154.05  105.95
   0   4  24  194.78  114.55
   0   4  24  158.77   80.48
   0   4 -24  300.49  113.53
   0  -4  25   19.53   57.45
   0   4  25  104.55   77.12
   0   4  25   30.82   33.30
   0   4 -25   12.78   57.16
   0  -4  26   49.12   61.09
   0   4  26   51.87   61.65
   0   4  26   15.50   40.98
   0   4 -26   64.32   84.16
   0  -4  27  592.87  148.60
   0   4  27  759.21  184.88
   0   4  27  866.38  160.95
   0   4 -27  892.42  172.48
   0  -4  28 1913.79  254.62
   0   4  28 1835.31  258.63
   0   4  28 2077.18  323.39
   0   4 -28 1789.09  230.52
   0  -4  29    2.50   62.84
   0   4  29  -49.71   75.34
   0   4  29    1.87   32.34
   0   4 -29   46.46   62.94
   0  -4  30   58.65   62.68
   0   4  30   17.65   77.91
   0   4  30   49.02   56.99
   0   4 -30  107.51   98.53
   0  -4  31   89.18  106.37
   0   4  31  116.18  112.91
   0   4  31   87.23   72.46
   0   4 -31   29.54   59.50
   0  -4  32 1858.59  358.93
   0   4  32 1901.38  401.38
   0   4  32 1500.78  378.47
   0   4 -32 1894.20  351.81
   0  -4  33  194.71  151.32
   0   4  33  256.21  146.58
   0   4  33  316.90  113.28
   0  -4  34    3.89   75.83
   0   4  34  122.11  115.45
   0   4  34  140.09   86.44
   0  -4  35  149.28  141.01
   0   4  35  124.82  122.35
   0   4  35  267.59   87.60
   0  -4  36  385.03  152.53
   0   4  36 1576.89  237.38
   0   4  36 1073.23  318.67
   0  -4  37  -37.76   82.85
   0   4  37   43.34   76.83
   0   4  37   -1.14   47.55
   0  -4  38  -20.83   75.44
   0   4  38   65.89  100.56
   0   4  38  -37.81   48.63
   0  -4  39  246.07  135.28
   0   4  39   16.99   66.67
   0  -4  40  217.05  115.34
   0   4  40    3.93   64.74
   0  -4  41   33.33   81.09
   0   4  41  108.43   99.72
   0  -4  42  104.39   86.88
   0   4  42   18.17   69.62
   0  -4  43  118.69  135.49
   0   4  43   18.11   67.63
   0  -4  44  114.17   90.86
   0   4  44  -55.02   74.69
   0  -4  45   33.99   77.60
   0   4  45   40.58   81.72
   0  -4  46  123.49  132.40
   0   4  46   62.81   81.95
   0  -4  47  186.20   86.66
   0   4  47  124.09  111.53
   0   5   0   -6.75   41.48
   0   5  -1  -10.76   43.64
   0   5  -2 7492.84  156.99
   0   5   3 1019.77   56.29
   0   5   3  889.95  100.18
   0   5  -3 1325.27  128.79
   0   5   4 2168.77  140.81
   0   5   4 1908.69  155.50
   0   5  -4 2468.79  198.16
   0  -5   5 2701.05  173.50
   0   5   5 3071.59  146.66
   0   5   5 2989.21  182.84
   0  -5   6 3913.48  184.14
   0   5   6 4010.42  186.80
   0   5   6 4144.89  227.47
   0  -5   7   20.99   24.74
   0   5   7    7.84   19.55
   0   5   7   38.21   36.49
   0  -5   8 1236.51   94.48
   0   5   8 1162.49   90.78
   0   5   8 1129.63  114.82
   0   5  -8 1225.56  129.53
   0  -5   9 2887.59  200.58
   0   5   9 2780.95  193.09
   0   5   9 2822.61  220.60
   0   5  -9 2823.20  220.17
   0  -5  10 3204.24  182.73
   0   5  10 2916.30  159.59
   0   5  10 2855.49  224.47
   0   5 -10 2843.74  217.56
   0  -5  11  219.83   71.98
   0   5  11  229.87   66.27
   0   5  11  358.07   97.56
   0   5 -11  236.98  111.22
   0   5 -1214345.32  236.73
   0  -5  13 1983.04  193.53
   0   5  13 1833.01  162.36
   0   5  13 2270.66  207.19
   0   5 -13 2061.75  191.27
   0  -5  14  434.46   89.15
   0   5  14  686.92  132.24
   0   5  14  687.67  119.15
   0   5 -14  716.76  145.97
   0  -5  15 5679.64  334.04
   0   5  15 3548.66  204.55
   0   5  15 5158.02  305.72
   0   5 -15 5801.92  339.88
   0  -5  16 2324.76  217.27
   0   5  16 1854.77  157.84
   0   5  16 1982.14  188.29
   0   5 -16 1740.76  177.00
   0  -5  17  135.68   67.26
   0   5  17  226.67   79.57
   0   5  17  307.44  100.22
   0   5 -17  228.74   95.90
   0  -5  18 2481.03  235.35
   0   5  18 2098.41  202.17
   0   5  18 2005.06  217.20
   0   5 -18 2092.65  204.45
   0  -5  19    5.87   41.91
   0   5  19   23.61   39.70
   0   5  19   53.86   67.28
   0   5 -19   44.08   76.16
   0  -5  20  684.23  124.40
   0   5  20  985.98  133.79
   0   5  20  901.65  155.26
   0   5 -20  848.48  148.44
   0  -5  21   18.10   50.33
   0   5  21    1.52   44.06
   0   5  21    6.96   49.12
   0   5 -21  -13.32   61.45
   0  -5  22 2389.05  266.35
   0   5  22 2239.94  230.12
   0   5  22 2180.06  227.75
   0   5 -22 2439.42  258.51
   0  -5  23  248.14  130.34
   0   5  23  183.51   94.18
   0   5  23  312.71   96.12
   0   5 -23  177.50   99.46
   0  -5  24   14.87   65.03
   0   5  24   49.00   74.49
   0   5  24   15.44   48.33
   0   5 -24   68.54   58.26
   0  -5  25   67.38   89.34
   0   5  25    1.56   50.69
   0   5  25    4.13   33.40
   0   5 -25   14.40   60.34
   0  -5  26   97.02   66.69
   0   5  26  -14.27   59.88
   0   5  26   15.49   49.83
   0   5 -26  -31.12   58.18
   0  -5  27  929.18  187.85
   0   5  27  941.18  190.23
   0   5  27  687.24  162.82
   0   5 -27 2385.36  267.42
   0  -5  28   83.05   89.39
   0   5  28   17.89   75.78
   0   5  28  125.14   83.51
   0   5 -28  -12.09   56.99
   0  -5  29  811.28  164.51
   0   5  29  179.71  106.32
   0   5  29  922.91  155.57
   0   5 -29 1021.18  154.24
   0  -5  30   96.76   82.38
   0   5  30  161.64  130.95
   0   5  30  105.42   45.83
   0   5 -30  189.11  108.29
   0  -5  31   55.10   84.93
   0   5  31   79.81  102.01
   0   5  31   93.92   75.50
   0   5 -31  -10.28   55.10
   0  -5  32   21.46   63.02
   0   5  32   12.81   74.65
   0   5  32   59.14   60.39
   0  -5  33   38.69   90.02
   0   5  33   -2.91   73.85
   0   5  33   24.62   74.83
   0   5 -33   16.67   57.75
   0  -5  34   48.98   94.99
   0   5  34   31.60   96.33
   0   5  34   37.82   37.75
   0  -5  35  233.82  140.16
   0   5  35  218.36  142.46
   0   5  35  255.16   88.86
   0  -5  36  320.02  126.94
   0   5  36   25.05   78.93
   0   5  36  367.77  126.47
   0  -5  37   -2.96   71.70
   0   5  37  -22.86   72.22
   0   5  37   63.04   68.65
   0  -5  38  132.80  124.41
   0   5  38   -7.97   65.44
   0   5  38   -3.98   46.38
   0  -5  39   73.13  127.14
   0   5  39   31.61   88.77
   0   5  39   63.13   97.48
   0  -5  40  112.95  103.24
   0   5  40  259.89  142.12
   0   5  40   63.57   41.14
   0  -5  41  109.64  117.00
   0   5  41   41.32   65.07
   0  -5  42   75.27   84.57
   0   5  42  -11.59   64.54
   0  -5  43  112.83  138.15
   0   5  43    1.35   66.16
   0  -5  44   74.62  131.45
   0   5  44   78.70  132.93
   0  -5  45   83.50   74.92
   0   5  45  -14.79   81.72
   0  -5  46   49.87   77.38
   0   5  46   22.00   82.07
   0   6   1 4078.77  217.86
   0   6  -1 4270.84  233.71
   0   6   2 1915.99  125.20
   0   6  -2 1870.16  185.77
   0   6   3 1382.71   72.95
   0   6   4 6012.42   96.30
   0   6   4 5624.29  273.50
   0  -6   5  955.34   66.30
   0   6   5 1088.11  105.13
   0  -6   6  641.60   61.89
   0   6   6  613.51   60.06
   0   6   6  638.03   98.16
   0   6  -6  771.22  130.25
   0  -6   7  109.26   46.78
   0   6   7   95.73   39.44
   0   6   7   95.85   55.13
   0   6  -7  100.28   71.22
   0  -6   8  617.91   73.43
   0   6   8  635.47   73.56
   0   6   8  534.57   87.99
   0   6  -8  543.56  108.89
   0  -6   9  816.80  101.68
   0   6   9  727.31   97.44
   0   6   9  783.73  114.49
   0   6  -9  808.60  147.12
   0  -6  10  738.62   98.66
   0   6  10  729.28  105.36
   0   6  10  738.53  124.16
   0   6 -10  929.86  157.02
   0  -6  11 1579.91  151.76
   0   6  11 1593.65  258.30
   0   6  11 1572.86  165.03
   0   6 -11 1979.62  208.28
   0  -6  12 1559.33  151.00
   0   6  12 1348.96  146.86
   0   6  12 1751.73  175.68
   0   6 -12 1541.45  190.06
   0   6  1316381.87  260.05
   0  -6  14 3991.19  237.71
   0   6  14 3602.63  205.22
   0   6  14 4525.17  271.72
   0   6 -14 3698.29  223.53
   0  -6  15   24.55   40.26
   0   6  15   23.06   63.25
   0   6  15   64.36   79.72
   0   6 -15   33.10   58.09
   0  -6  16 2790.97  267.54
   0   6  16 2216.86  201.49
   0   6  16 2856.75  269.21
   0   6 -16 3297.68  304.23
   0  -6  17  521.82  107.63
   0   6  17  768.40  110.10
   0   6  17  797.02  145.01
   0   6 -17  683.23  123.77
   0  -6  18   -4.47   39.86
   0   6  18   -8.80   35.52
   0   6  18   23.40   47.49
   0  -6  19  993.77  133.27
   0   6  19  877.59  120.64
   0   6  19  943.53  149.32
   0   6 -19 1034.27  159.79
   0  -6  20   73.60   62.18
   0   6  20   16.05   50.75
   0   6  20  -14.77   48.90
   0   6 -20   90.09   97.28
   0  -6  21   41.04   37.46
   0   6  21   75.40   61.14
   0   6  21   -1.81   46.50
   0   6 -21   34.53   56.48
   0  -6  22   72.41   60.93
   0   6  22   91.25   63.04
   0   6  22   92.48   85.96
   0   6 -22  125.68  118.23
   0  -6  23   36.79   73.46
   0   6  23  129.31   71.66
   0   6  23  140.50   97.71
   0   6 -23  229.61  128.04
   0  -6  24   47.68   99.54
   0   6  24   18.41   44.75
   0   6  24   55.02   84.27
   0   6 -24   97.57   90.29
   0  -6  25  -18.95   61.57
   0   6  25   22.39   43.20
   0   6  25   48.13   67.43
   0   6 -25   64.83   81.73
   0  -6  26  -15.10   68.10
   0   6  26   68.35   47.98
   0   6  26  -21.81   45.27
   0   6 -26   76.85   60.50
   0  -6  27 1524.75  224.99
   0   6  27 2171.18  241.03
   0   6  27 1660.03  185.52
   0   6 -27 2040.25  227.08
   0  -6  28  101.93   70.14
   0   6  28  124.82  121.44
   0   6  28   59.17   63.66
   0   6 -28  165.25  108.03
   0  -6  29  175.07   86.14
   0   6  29  622.45  182.89
   0   6  29  387.32  124.89
   0   6 -29  719.47  160.71
   0  -6  30   13.87   61.86
   0   6  30   40.77   89.44
   0   6  30   25.93   59.11
   0   6 -30  105.69   99.85
   0  -6  31   14.96   65.43
   0   6  31    8.63   65.60
   0   6  31   20.09   53.19
   0  -6  32  424.51  168.47
   0   6  32  290.71  149.54
   0   6  32  296.90   93.28
   0  -6  33   -5.15   64.12
   0   6  33  221.66  139.83
   0   6  33  117.84   57.14
   0  -6  34  166.12  128.37
   0   6  34   66.04   92.35
   0   6  34  107.04   66.17
   0  -6  35   16.78   62.63
   0   6  35   79.93   96.53
   0   6  35   82.05   62.10
   0  -6  36  -21.22   63.76
   0   6  36    3.83   71.34
   0   6  36   39.77   63.61
   0  -6  37  131.35   98.01
   0   6  37   57.91   96.01
   0   6  37   65.48   72.26
   0  -6  38  -62.11   74.28
   0   6  38   19.42   63.98
   0   6  38   35.83   43.92
   0  -6  39   63.27   87.20
   0   6  39  -10.40   61.40
   0   6  39   35.55   45.33
   0  -6  40  -14.33   88.58
   0   6  40  178.42  108.28
   0   6  40   50.05   20.36
   0  -6  41  158.73  122.56
   0   6  41  -28.77   66.01
   0   6  41   50.23   57.03
   0  -6  42  102.11  111.60
   0   6  42  -16.07   66.24
   0  -6  43  478.41  122.50
   0   6  43  105.98  120.33
   0  -6  44   87.87   68.45
   0   6  44   16.73   76.26
   0  -6  45   44.54   76.01
   0   6  45   45.27   81.19
   0   7   0   77.94   82.68
   0   7   1  246.69   29.96
   0   7   1  172.86   79.32
   0   7   2 1910.38  129.84
   0   7   3  115.54   31.08
   0   7  -3  126.99  102.43
   0   7   4  599.72   65.10
   0  -7   5 1921.55  139.18
   0   7   5 2743.29  152.33
   0   7   5 2214.82  195.18
   0  -7   6 2954.85  159.02
   0   7   6 3030.40  202.34
   0  -7   7  482.88   65.04
   0   7   7  684.49   83.59
   0   7   7  565.04  105.23
   0   7  -7  600.68  113.17
   0  -7   8  137.17   42.95
   0   7   8  241.37   67.11
   0   7   8  215.64   84.14
   0   7  -8  313.77  106.27
   0  -7   9 1599.93  140.93
   0   7   9 1280.54  130.46
   0   7   9 1314.51  146.56
   0   7  -9 1412.81  160.06
   0  -7  10 3752.50  214.07
   0   7  10 3214.76  193.81
   0   7  10 3310.54  215.95
   0   7 -10 3554.94  223.33
   0  -7  11  439.63   76.59
   0   7  11  464.67   90.00
   0   7  11  329.68   89.98
   0   7 -11  451.93  117.26
   0  -7  12 4401.60  245.54
   0   7  12 3974.64  222.31
   0   7  12 3594.02  227.20
   0   7 -12 4373.79  258.26
   0  -7  13   75.16   55.09
   0   7  13   55.27   54.87
   0   7  13   26.11   45.58
   0   7 -13   74.29   83.81
   0  -7  14  512.34   91.71
   0   7  14  461.11   97.84
   0   7  14  409.11  105.13
   0   7 -14  539.78  112.08
   0  -7  15  -47.20   35.06
   0   7  15   57.71   69.43
   0   7  15   37.37   63.88
   0   7 -15   -1.92   51.00
   0  -7  16 2563.93  239.06
   0   7  16 2250.40  212.77
   0   7  16 1984.67  214.10
   0   7 -16 2471.49  239.17
   0  -7  17   31.89   35.16
   0   7  17   30.58   47.24
   0   7  17   64.70   84.09
   0   7 -17   66.43   83.43
   0  -7  18   57.65   68.92
   0   7  18   15.24   43.96
   0   7  18   26.29   51.97
   0   7 -18   86.58   52.47
   0  -7  19 1194.70  152.34
   0   7  19 1237.94  144.31
   0   7  19  967.05  154.74
   0   7 -19 1884.88  220.22
   0  -7  20   10.43   39.38
   0   7  20   43.01   51.71
   0   7  20   89.94   69.84
   0   7 -20    4.74   83.69
   0  -7  21  282.20  101.73
   0   7  21  213.42   78.98
   0   7  21  260.15  106.99
   0   7 -21  325.39  109.13
   0  -7  22  391.98  107.07
   0   7  22  435.17  110.06
   0   7  22  520.89  135.23
   0   7 -22  398.05  142.37
   0  -7  23   -3.27   45.31
   0   7  23   -1.30   39.22
   0   7  23  -47.53   51.76
   0   7 -23   60.67  103.02
   0  -7  24  448.51  134.56
   0   7  24  689.85  142.87
   0   7 -24  869.41  183.57
   0  -7  25   58.73   58.87
   0   7  25   -3.74   45.66
   0   7  25  144.92   93.90
   0   7 -25   93.77   92.98
   0  -7  26  118.50  103.36
   0   7  26   95.96   72.06
   0   7  26   89.12   70.29
   0   7 -26  159.10  118.93
   0  -7  27   83.47   96.74
   0   7  27  285.40  108.36
   0   7  27  102.40   64.63
   0   7 -27  198.47  129.58
   0  -7  28  204.39   93.43
   0   7  28  123.26   96.13
   0   7  28  366.41  141.65
   0   7 -28  488.47  158.29
   0  -7  29   32.03   59.41
   0   7  29   63.60   76.07
   0   7 -29  112.39  132.88
   0  -7  30  659.10  187.20
   0   7  30  945.39  232.37
   0   7  30  700.44  198.62
   0  -7  31   38.56   63.26
   0   7  31   38.88   61.16
   0   7  31   84.54   81.74
   0  -7  32  306.54  133.00
   0   7  32  134.16   87.00
   0   7  32  519.84  161.08
   0  -7  33   14.20   60.21
   0   7  33   20.84   68.03
   0   7  33   64.11   38.48
   0  -7  34  -16.85   63.70
   0   7  34  103.56   95.07
   0   7  34  -31.23   51.53
   0  -7  35  352.53  127.90
   0   7  35  686.75  159.56
   0   7  35  474.40  148.11
   0  -7  36   46.72   69.20
   0   7  36   15.64   69.64
   0   7  36   25.24   28.51
   0  -7  37  118.44  116.26
   0   7  37   -3.65   59.60
   0   7  37   49.29   58.77
   0  -7  38   23.08   65.76
   0   7  38  156.20  119.75
   0   7  38   -3.65   55.84
   0  -7  39   42.16  104.61
   0   7  39   54.10   58.09
   0   7  39   32.60   54.47
   0  -7  40  136.06  110.47
   0   7  40   58.03   56.69
   0   7  40  128.20   79.99
   0  -7  41   16.66   70.86
   0   7  41   -9.71   61.08
   0   7  41   36.58   33.73
   0  -7  42  105.53  121.39
   0   7  42   23.73   67.99
   0   7  42   25.01   25.55
   0  -7  43   66.12   97.40
   0   7  43   54.81   70.72
   0  -7  44  -29.20   71.34
   0   7  44   97.92  122.62
   0  -7  45   60.62   97.53
   0   7  45   -0.10   68.53
   0   8   1 1444.37   96.56
   0   8   2 2620.50  184.23
   0   8   3  508.54  106.51
   0  -8   4   29.98   23.82
   0   8   4   -2.69   18.44
   0  -8   5  710.32  154.17
   0   8   5  975.36   86.49
   0  -8   6   93.82   42.38
   0   8   6  105.94   31.58
   0   8   6  214.32   99.29
   0   8  -6  214.10   80.99
   0  -8   7   69.56   43.79
   0   8   7   65.33   40.42
   0   8   7   32.10   48.48
   0   8  -7   78.76   62.82
   0   8   8   -5.54   19.50
   0   8   8   60.33   50.51
   0  -8   9 3356.33  263.56
   0   8   9 2286.83  184.66
   0   8   9 3113.27  275.23
   0  -8  10  928.18  107.11
   0   8  10  765.74   88.48
   0   8  10  752.81  130.44
   0   8 -10  878.81  124.41
   0  -8  11   16.24   30.61
   0   8  11   -5.65   24.31
   0   8  11   76.93   66.20
   0   8 -11   46.72   55.54
   0  -8  12  383.26   74.79
   0   8  12  506.15   81.31
   0   8  12  468.24  115.69
   0   8 -12  500.44  104.86
   0   8  13   75.31   48.92
   0   8  13   56.15   65.72
   0   8 -13   71.33   69.35
   0  -8  14 2386.94  223.17
   0   8  14 2484.41  220.24
   0   8  14 2091.37  213.05
   0   8 -14 2690.00  249.98
   0  -8  15 2169.49  220.33
   0   8  15 1974.91  189.82
   0   8  15 2124.66  234.15
   0   8 -15 2192.05  223.76
   0  -8  16 1349.43  153.83
   0   8  16 1127.13  137.97
   0   8  16 1076.97  153.02
   0   8 -16 1424.18  164.91
   0  -8  17    8.91   39.79
   0   8  17   22.59   50.92
   0   8 -17  -24.21   53.17
   0  -8  18 2783.62  288.89
   0   8  18 1932.40  204.73
   0   8  18 2662.25  283.45
   0   8 -18 3212.87  340.96
   0  -8  19  961.03  143.47
   0   8  19 1027.31  152.90
   0   8  19  877.18  159.67
   0   8 -19 1108.85  174.53
   0  -8  20    6.36   40.66
   0   8  20   -7.96   43.13
   0   8  20    7.89   55.41
   0   8 -20   -0.54   73.77
   0  -8  21 1400.70  186.23
   0   8  21 1560.06  195.83
   0   8  21 1382.88  191.36
   0   8 -21 1903.64  261.95
   0  -8  22   -1.15   38.81
   0   8  22   -7.91   42.58
   0   8  22   -3.19   54.99
   0   8 -22   19.43   73.49
   0  -8  23  626.74  162.03
   0   8  23  654.10  171.04
   0   8  23  395.93  145.02
   0  -8  24    8.37   48.03
   0   8  24   81.27   69.86
   0   8  24  118.16   83.61
   0   8 -24  112.40   96.89
   0  -8  25  735.94  212.46
   0   8  25  691.46  178.05
   0   8 -25  796.50  161.51
   0  -8  26  -51.19   60.39
   0   8  26  -16.35   55.88
   0   8  26    4.02   59.41
   0   8 -26   51.54   85.13
   0  -8  27  352.03  164.18
   0   8  27  194.96  115.64
   0   8  27  129.14  121.86
   0   8 -27  256.22  122.29
   0  -8  28  141.85  114.84
   0   8  28    9.06   55.13
   0   8  28   59.87   85.03
   0   8 -28   76.60  104.21
   0  -8  29  371.74  138.23
   0   8  29  279.44  137.60
   0   8  29  289.95  118.89
   0   8 -29  231.95  118.13
   0  -8  30  265.41  131.89
   0   8  30  119.19  101.13
   0   8  30  302.61  130.94
   0  -8  31   19.93   58.44
   0   8  31  107.54   77.10
   0  -8  32  183.37   99.86
   0   8  32   70.27   84.68
   0   8  32   71.20   67.73
   0  -8  33   -8.01   58.92
   0   8  33   18.46   60.41
   0   8  33   89.66   63.85
   0  -8  34    5.53   59.85
   0   8  34   23.93   60.15
   0   8  34   26.66   41.21
   0   8  35  -12.89   61.34
   0   8  35  108.71   62.40
   0  -8  36  135.95  109.33
   0   8  36   31.65   83.46
   0   8  36  -11.88   55.69
   0  -8  37    8.33   68.78
   0   8  37   86.43   86.28
   0   8  37   38.05   58.67
   0  -8  38   57.32   90.96
   0   8  38   38.77   57.24
   0   8  38   33.41   48.49
   0  -8  39   -3.67   69.02
   0   8  39    7.24   62.18
   0   8  39  -12.01   65.15
   0   8  40   12.60   88.12
   0   8  40   32.34   42.85
   0   8  41   76.27   93.41
   0   8  41   51.73   62.84
   0   8  42   42.91   63.89
   0   8  42   46.41   56.03
   0   8  43   45.51   93.08
   0   8  44   23.97   67.09
   0   9   0   78.13   78.82
   0   9   1 2062.63  200.83
   0   9  -1 2215.55  207.75
   0   9   2   72.61   87.47
   0   9  -2   51.59   78.82
   0   9   3  661.26   64.44
   0   9   3  663.71  126.25
   0   9  -3  862.57  138.01
   0   9   4  777.44   73.77
   0   9   4  866.03  142.33
   0   9  -4  762.71  132.68
   0   9  -5   76.82   82.90
   0   9   6  286.62   43.02
   0   9   7 1674.32  139.90
   0   9   7 1654.05  180.94
   0   9   8    3.54   17.37
   0   9   8   77.38   92.89
   0   9  -8    0.89   46.38
   0   9   9  425.13   65.95
   0   9   9  384.73  110.45
   0   9  10 4845.81  372.54
   0   9  10 4450.46  384.21
   0   9 -10 4480.02  361.32
   0   9  11  143.09  106.06
   0   9 -11   38.00   38.14
   0   9  12  165.62   50.66
   0   9  12  238.28  109.55
   0   9 -12  285.45   82.14
   0   9  13  645.30   84.37
   0   9  13  731.12  131.41
   0   9 -13  840.61  129.78
   0  -9  14   42.38   45.12
   0   9  14   -2.83   22.76
   0   9  14   45.17   66.50
   0   9 -14   26.32   44.25
   0   9  15  575.33   93.04
   0   9  15  456.26  127.41
   0   9 -15  593.99  114.79
   0   9  16   65.21   60.29
   0   9  16   35.24   70.78
   0   9 -16    9.48   49.57
   0   9  17   29.76   42.33
   0   9  17   29.12   50.15
   0   9 -17   66.34   90.96
   0   9  18    7.17   34.33
   0   9  18   42.63   88.29
   0   9 -18   34.45   53.81
   0   9  19   44.19   41.94
   0   9  19   34.29   53.86
   0   9 -19   19.15   58.65
   0   9  20  129.70   83.02
   0   9  20   75.85   95.30
   0   9 -20   57.56   90.23
   0   9  21   46.00   62.52
   0   9  21  130.31  110.41
   0   9 -21  216.05  125.39
   0   9  22   14.14   48.39
   0   9  22   38.57   56.98
   0   9 -22   20.78   74.34
   0   9  23  177.26  114.99
   0   9  23  127.47   99.45
   0   9 -23   90.42   93.93
   0   9  24   50.26   70.79
   0   9  24  209.11  121.72
   0   9 -24  151.00  114.40
   0   9  25  437.11  149.89
   0   9  25  262.79  115.17
   0   9 -25  867.98  196.96
   0   9  26  -10.84   54.80
   0   9 -26    3.82   65.41
   0   9  27 1947.03  349.92
   0   9  27 2190.14  408.16
   0   9 -27 2672.43  241.28
   0   9  28   22.66   56.29
   0   9  28   -2.17   63.49
   0   9 -28   22.24  101.69
   0   9  29   -3.54   50.35
   0   9  29   20.58   63.61
   0   9  30   61.31   57.14
   0   9  30   74.92   88.33
   0   9  31    1.61   50.22
   0   9  31   30.35   90.50
   0   9  32  110.17   68.50
   0   9  32   55.38   85.32
   0   9  33   75.93   53.45
   0   9  33   58.81   95.25
   0   9  34  116.54   84.34
   0   9  34   66.73   35.61
   0   9  35    9.34   49.68
   0   9  35  -44.14   53.73
   0   9  36   -1.45   55.07
   0   9  36   94.62   45.93
   0   9  37   88.11  103.67
   0   9  37  146.53  109.92
   0   9  38    4.72   64.75
   0   9  38   62.53   81.71
   0   9  39   53.17   82.32
   0   9  39  168.33  103.03
   0   9  40   54.15   58.58
   0   9  40   44.72   42.00
   0   9  41    1.82   58.63
   0   9  41   32.09   43.79
   0   9  42   62.53   62.68
   0   9  42   40.11   55.89
   0   9  43   95.94   82.80
   0   9  43   18.63   21.66
   0  10   0 3383.62  289.71
   0  10  -1 2125.93  208.48
   0  10  -2 2068.74  198.20
   0  10   7 2055.27  213.02
   0  10  -7 2522.07  229.01
   0  10   8  377.09  109.16
   0  10   9   18.12   51.36
   0  10  -9   10.82   45.61
   0  10  10   39.53   73.01
   0  10 -10   -7.58   44.91
   0  10  11   12.43   18.07
   0  10  11   11.23   50.15
   0  10 -11   32.46   39.46
   0  10  12  267.94  101.29
   0  10 -12  388.34  106.40
   0  10  13   71.37   48.02
   0  10  13   39.62   46.79
   0  10 -13  163.47   85.72
   0  10  14   32.61   34.19
   0  10  14   47.07   67.70
   0  10 -14  -34.05   50.30
   0  10  15  341.69   75.26
   0  10  15  145.67   91.53
   0  10 -15  240.97  110.29
   0  10  16   62.31   53.72
   0  10  16    8.94   40.18
   0  10 -16  158.74   87.37
   0  10  17   87.98   55.86
   0  10  17  164.63   92.92
   0  10 -17  183.44  100.09
   0  10  18   56.73   47.11
   0  10  18   23.66   54.78
   0  10 -18  -36.15   68.34
   0  10  19 4028.12  304.52
   0  10  19 2951.50  266.79
   0  10 -19 4443.75  370.32
   0  10  20  123.44   65.18
   0  10 -20   11.15   70.73
   0  10  21   87.85   77.55
   0  10  21   76.30   76.69
   0  10 -21  315.70  140.97
   0  10  22  -18.17   40.67
   0  10  22   63.53   55.70
   0  10 -22  121.43  129.95
   0  10  23   11.67   42.26
   0  10  23   -7.56   54.95
   0  10 -23   83.22  105.71
   0  10  24  103.84   90.57
   0  10  24  318.51  132.26
   0  10 -24   67.09   63.55
   0  10  25  -10.93   44.97
   0  10  25   17.30   57.44
   0  10 -25   14.15   63.21
   0  10  26   13.36   45.61
   0  10  26   21.32   57.81
   0  10 -26   90.32   94.89
   0  10  27 1062.45  225.42
   0  10 -27 1399.93  302.35
   0  10  28    7.89   45.87
   0  10  28   47.63   66.09
   0  10 -28   88.74   97.92
   0  10  29   41.25   64.72
   0  10  29   97.36   98.39
   0  10  30   73.15   66.90
   0  10  30   35.13   66.41
   0  10  31   20.60   66.65
   0  10  31   28.77   69.78
   0  10  32   -1.42   48.01
   0  10  32  644.34  130.80
   0  10  33   11.80   47.50
   0  10  33   36.41   90.72
   0  10  34   18.97   53.51
   0  10  34  123.57   86.00
   0  10  35   37.43   51.38
   0  10  35   62.36   52.90
   0  10  36   67.19   97.30
   0  10  36   79.62   57.83
   0  10  37  -33.18   52.35
   0  10  37   28.70   73.10
   0  10  38   21.44   38.36
   0  10  39   50.09   57.76
   0  10  39   20.06   59.88
   0  10  40   51.05   60.02
   0  10  40  159.59  100.33
   0  10  41  146.84  111.27
   0  10  41   86.54   69.41
   0  11   0  115.29   93.98
   0  11   1  776.78  142.21
   0  11   2  470.92  120.82
   0  11   3   76.25   80.06
   0  11  -3   38.66   80.45
   0  11   4   38.07   56.47
   0  11  -4   20.15   54.69
   0  11   5  112.83   81.37
   0  11  -8  907.23  159.05
   0  11   9  471.93  110.65
   0  11  -9  811.37  149.85
   0  11  10  472.07  116.02
   0  11 -10  405.52  101.03
   0  11  11  -18.62   45.44
   0  11  12  506.26  110.34
   0  11 -12  636.75  136.36
   0  11  13  230.02  110.97
   0  11 -13  608.70  136.39
   0  11  14  209.51   96.53
   0  11 -14  213.18  100.09
   0  11  15  223.67   85.47
   0  11 -15  464.17  159.87
   0  11  16  388.09  137.14
   0  11 -16  326.46  158.05
   0  11  17 1855.28  197.63
   0  11 -17 2608.81  290.07
   0  11  18 1654.68  216.17
   0  11 -18 2780.83  347.94
   0  11  19   27.75   52.98
   0  11 -19   63.65   96.16
   0  11  20   74.25   74.54
   0  11 -20  170.09  114.61
   0  11  21 1063.18  220.93
   0  11 -21 1241.04  257.97
   0  11  22  247.11  109.26
   0  11 -22  278.44  133.22
   0  11  23  261.33  122.41
   0  11 -23  116.14   89.17
   0  11  24  638.87  168.61
   0  11 -24 1252.98  271.61
   0  11  25    5.12   45.77
   0  11  25  -33.38   55.82
   0  11  26  -10.65   45.03
   0  11  26   76.61   83.50
   0  11 -26    3.29   65.39
   0  11  27   60.81   66.84
   0  11  27  541.68  134.21
   0  11  28  157.79   94.66
   0  11  29  129.24   82.74
   0  11  29   32.13   60.41
   0  11  30  -10.56   45.07
   0  11  30   43.78   67.90
   0  11  31   70.07   77.82
   0  11  31  -10.26   66.30
   0  11  32  -40.24   41.32
   0  11  32   11.85   66.29
   0  11  33  126.63   79.74
   0  11  33   50.22   64.51
   0  11  34   59.24   44.88
   0  11  34   33.78   64.72
   0  11  35   -4.49   48.96
   0  11  35  117.64   87.91
   0  11  36   27.50   47.02
   0  11  36   59.39   49.83
   0  11  37   68.57   72.67
   0  11  37   39.21   67.37
   0  11  38   32.84   52.67
   0  11  38  -22.47   49.86
   0  11  39   66.82   89.72
   0  11  39  252.70  243.12
   0  11  40    6.26   70.15
   0  11  40   46.75   54.40
   0  12   0  120.86   89.40
   0  12   2 1152.44  170.02
   0  12   3  294.41  119.49
   0  12  -3  463.53  154.51
   0  12   4  192.96  111.51
   0  12   5  972.97  164.48
   0  12   6 1032.30  157.84
   0  12   7  129.77   68.60
   0  12  -7  128.58  101.29
   0  12   8   23.69   49.38
   0  12  -8   65.24   81.70
   0  12   9   48.71   50.94
   0  12  -9   57.86   77.09
   0  12  10    2.29   49.93
   0  12 -10    5.70   58.98
   0  12  11  -20.82   50.67
   0  12 -11   99.68   87.95
   0  12  12  201.23  100.30
   0  12  13 1953.97  191.38
   0  12  14  622.12  164.26
   0  12 -14  326.65  138.04
   0  12 -15  332.95   98.67
   0  12  16   90.65   62.89
   0  12 -16  141.74  101.09
   0  12  17   48.71   66.34
   0  12 -17   94.27   89.06
   0  12  18  124.73   81.87
   0  12  19  868.35  186.96
   0  12 -19 1176.97  251.15
   0  12 -20   29.08   60.93
   0  12  21   39.94   51.18
   0  12 -21  185.50  117.75
   0  12  22  100.69   71.45
   0  12 -22  210.55  110.00
   0  12  23   47.82   52.60
   0  12 -23   25.51   87.46
   0  12  24  157.21  107.60
   0  12 -24  258.26  132.25
   0  12  25   66.14   76.15
   0  12 -25  113.62  115.88
   0  12  26   -3.57   52.65
   0  12  27   56.70   57.85
   0  12  30   34.28   83.80
   0  12  31   45.95   62.86
   0  12  32   64.57   94.25
   0  12  33   27.39   70.00
   0  12  34   43.49   91.56
   0  12  35   -1.60   55.88
   0  12  36   29.50   54.30
   0  12  37   45.39   55.81
   0  12  38   24.47   62.37
   0  13   0   41.49  102.25
   0  13  -1   68.58  128.67
   0  13   1   55.10  100.88
   0  13   2   91.09   93.13
   0  13  -2  132.91  129.57
   0  13   3    2.39   65.41
   0  13   4   55.37   89.30
   0  13  -4   10.28   61.59
   0  13   5    2.33   63.79
   0  13  -5   39.97   68.72
   0  13   6   19.82   61.89
   0  13  -6   20.13   70.09
   0  13   7   15.92   59.59
   0  13  -7   40.96   65.76
   0  13   8   93.40   99.99
   0  13  -8  113.56   94.42
   0  13   9  263.09  121.04
   0  13  -9   90.67  123.55
   0  13  10  587.78  152.58
   0  13  11  579.40  160.16
   0  13 -11  738.72  154.88
   0  13  12  122.49   94.22
   0  13 -12   46.91   57.88
   0  13  13   45.79   54.27
   0  13 -13   30.35   88.97
   0  13  14  211.97  111.51
   0  13 -14  126.58   91.67
   0  13 -15 1602.79  313.70
   0  13 -16  120.39  114.58
   0  13  17  206.03  113.50
   0  13 -17   13.00   64.08
   0  13  18    5.16   50.76
   0  13 -18   95.45   90.88
   0  13  19  120.69   73.20
   0  13 -19   12.75   58.33
   0  13  20  171.82  106.46
   0  13 -20  190.05   87.14
   0  13  21  657.37  163.65
   0  13 -21  904.14  203.42
   0  13 -22  430.94  135.83
   0  13  23   19.00   72.15
   0  13 -23   54.48  113.63
   0  13  24  170.02  103.87
   0  13 -24  248.23  133.83
   0  13  25  135.45   88.63
   0  13  26  -25.20   50.50
   0  13  27  103.13   70.54
   0  13  28    8.33   53.59
   0  13  31   61.40   82.85
   0  13  32  128.94  102.58
   0  13  33   76.32   96.67
   0  13  34  113.28  100.52
   0  13  35   16.96   52.08
   0  13  36   51.14   56.30
   0  14   0   -5.44   73.32
   0  14   1  103.03   99.99
   0  14   2   80.08  100.01
   0  14  -2  -13.73   71.86
   0  14   3   66.71  106.25
   0  14  -3  251.54  115.27
   0  14   4  510.99  169.61
   0  14  -4  849.28  173.65
   0  14   5  126.02   96.13
   0  14  -5  128.19  128.49
   0  14   6    8.61   71.16
   0  14  -6   56.80   68.33
   0  14   7  -34.97   71.29
   0  14  -7   -5.30   67.29
   0  14   8  180.70  126.47
   0  14   9  724.33  195.53
   0  14  -9  721.26  185.42
   0  14  10  148.99  129.38
   0  14  11 1036.88  246.28
   0  14  12  984.97  226.92
   0  14  14   51.61   78.23
   0  14 -14  170.41  104.06
   0  14  15  827.21  212.22
   0  14 -15 1252.88  278.82
   0  14  16   45.44   74.12
   0  14  17  978.99  185.31
   0  14 -17 1340.72  174.36
   0  14 -18   64.92  111.52
   0  14  19   25.37   50.98
   0  14 -19   18.32   61.48
   0  14  20   73.04   52.88
   0  14 -20   68.40  107.46
   0  14  21   32.43   73.47
   0  14 -21   65.10   65.54
   0  14  22   82.18   88.04
   0  14 -22  172.84  114.75
   0  14  23   -7.79   51.17
   0  14 -23   40.82   88.85
   0  14  24  -36.84   50.28
   0  14  25    3.63   49.55
   0  14  26   79.03   93.35
   0  14  27    5.71   50.35
   0  14  28  140.93   87.35
   0  14  29   23.26   72.94
   0  14  31  -14.07   63.32
   0  14  32   50.49   69.58
   0  14  33   85.95   83.95
   0  14  34   14.85   50.86
   0  14  35   -8.97   52.05
   0  15   2  508.23  166.88
   0  15   6 1267.07  270.51
   0  15   7  532.35  169.75
   0  15   8  290.49  149.99
   0  15   9  699.08  184.47
   0  15  10  196.12  121.62
   0  15 -10  130.25  101.38
   0  15  11  321.93  147.54
   0  15 -11  425.34  141.56
   0  15  12  117.48   96.54
   0  15 -12    4.26   71.33
   0  15  13   18.23   63.02
   0  15 -13    8.31   70.19
   0  15  14   12.82   62.87
   0  15 -14   14.96   65.46
   0  15  15  112.12   89.63
   0  15 -15  154.25  108.76
   0  15  16  -21.44   61.22
   0  15  17  621.84  163.07
   0  15 -17 1132.70  163.88
   0  15  18  111.30   83.18
   0  15 -18   -0.27   63.88
   0  15  19    5.01   53.82
   0  15 -19   19.02   65.18
   0  15  20   58.83   58.02
   0  15 -20  125.66   93.81
   0  15  21   31.61   54.65
   0  15 -21  149.38  117.23
   0  15  22   70.35   90.18
   0  15 -22  150.45  101.37
   0  15  23   -9.55   53.73
   0  15  24  148.37  114.73
   0  15  25   -7.51   51.41
   0  15  26   98.53   72.17
   0  15  27   -2.17   49.70
   0  15  28   30.85   47.81
   0  15  29  -25.66   54.31
   0  15  30   66.56   58.77
   0  15  31   13.98   60.68
   0  15  32   43.19   55.52
   0  16   4   52.77   70.13
   0  16  -4   66.16   94.31
   0  16   5   76.11   94.10
   0  16  -5   31.69   69.23
   0  16   6   43.50   94.47
   0  16  -6   67.37   67.49
   0  16   7  176.12  127.75
   0  16  -9   47.01   72.35
   0  16  10  253.68  123.78
   0  16 -10  581.99  162.49
   0  16  11  286.54  134.32
   0  16 -11  411.38  133.19
   0  16  12  176.77  132.07
   0  16 -12  138.28  106.74
   0  16  13   39.99   85.91
   0  16 -13   94.56   84.21
   0  16  14  168.91  130.39
   0  16 -14   79.45   84.55
   0  16  15    8.70   65.48
   0  16 -15   62.16   61.28
   0  16  16   15.95   66.08
   0  16 -16  -15.22   63.56
   0  16  17   42.03   64.96
   0  16 -17  126.73   93.04
   0  16  18  164.18  122.24
   0  16 -18  128.17   85.88
   0  16  19   15.53   60.43
   0  16 -19  211.40  109.16
   0  16  20  112.45   83.89
   0  16 -20  202.18  112.52
   0  16  21   -1.52   54.32
   0  16 -21  243.31  120.85
   0  16  22   28.35   52.76
   0  16  23   52.33   90.96
   0  16  24  144.07   96.21
   0  16  25   75.74   82.57
   0  16  26  -11.87   48.99
   0  16  27  -40.41   50.23
   0  16  28    6.42   53.33
   0  16  29   27.17   49.77
   0  17   0  -11.27   59.50
   0  17   1   34.96   60.62
   0  17   2  326.93  127.91
   0  17  -2  292.50  125.51
   0  17   3   31.76   61.50
   0  17  -3   48.45   63.25
   0  17   4   70.15   59.67
   0  17  -6   76.60   61.55
   0  17   7    8.23   56.94
   0  17  -7   55.69   58.33
   0  17   8   74.35   79.20
   0  17  -8  -30.17   58.34
   0  17   9   72.06   57.36
   0  17  -9   27.18   57.55
   0  17  10  342.33  133.28
   0  17 -11  130.52   89.34
   0  17 -12  318.63  123.06
   0  17  13  168.94   98.03
   0  17 -13   94.22  119.86
   0  17  14   82.55   83.35
   0  17  15  187.80  102.99
   0  17 -15   41.88   84.20
   0  17  16   20.36   60.01
   0  17 -16    2.27   58.51
   0  17  17   33.55   61.21
   0  17 -17   -0.68   57.67
   0  17  18  438.80  154.86
   0  17 -18   13.78   55.11
   0  17  19  125.80  132.85
   0  17 -19   21.89   57.78
   0  17 -20   53.06   81.49
   0  17  21  -16.76   56.16
   0  17  22   36.37   75.58
   0  17  23   41.66   73.02
   0  17  24   57.84   86.83
   0  17  25   -2.13   51.93
   0  17  26   32.98   75.32
   0  18   0  174.97  103.58
   0  18   1    4.66   52.78
   0  18  -1   96.73   89.28
   0  18   2   24.27   52.08
   0  18  -2  114.46   96.95
   0  18   3   11.82   53.71
   0  18  -3  150.19   97.29
   0  18   4  310.94  109.57
   0  18   5   37.11   53.97
   0  18   6  132.88   92.00
   0  18  -6   93.70   76.86
   0  18   7   60.18   55.94
   0  18  -7  262.59  102.58
   0  18   8  862.92  147.30
   0  18   9  313.51  121.01
   0  18  -9  190.04  130.33
   0  18  10    9.99   55.20
   0  18 -10   54.95   84.12
   0  18  11   35.54   54.44
   0  18 -11   -1.47   61.21
   0  18  12  153.49  101.16
   0  18 -12  -33.42   57.29
   0  18  13   85.70   96.33
   0  18 -13  -14.48   58.57
   0  18  14   70.42   79.00
   0  18 -14   36.04   60.57
   0  18  15   -1.14   57.78
   0  18 -15  143.66  108.01
   0  18  16   74.01   98.23
   0  18 -16   87.52  104.71
   0  18  17   93.46  111.46
   0  18 -17   36.67   61.85
   0  18  18  133.89   97.89
   0  18 -18  109.08   79.86
   0  18  19   73.61   76.93
   0  18  20   49.38   73.07
   0  18  21   40.51   79.51
   0  18  22  -21.01   51.54
   0  19   0  136.93   84.28
   0  19   1  136.95   82.44
   0  19  -1    7.52   57.82
   0  19  -2   79.90   78.76
   0  19   3  543.14  130.39
   0  19  -3   61.62   80.81
   0  19   4  264.67  102.19
   0  19  -4   62.99  100.22
   0  19   5  102.31   59.90
   0  19  -5    1.73   63.49
   0  19   6   30.78   59.44
   0  19  -6   94.77   89.46
   0  19   7  416.89  118.81
   0  19  -7  288.46  131.05
   0  19   8  121.77   81.59
   0  19  -8  151.63   92.95
   0  19   9  147.67   87.97
   0  19  -9  166.08  131.19
   0  19  10  232.92  125.57
   0  19 -10  188.53   95.83
   0  19  11  127.81  117.67
   0  19 -11   48.12   83.13
   0  19  12   61.57   59.20
   0  19 -12  183.27  104.17
   0  19  13   72.15   82.39
   0  19 -13   35.26   85.35
   0  19  14   88.81   81.39
   0  19 -14   16.91   57.08
   0  19  15   58.55   53.31
   0  19 -15   57.16   80.26
   0  19  16  113.55   70.00
   0  19 -16  110.96  119.33
   0  19  17   39.08   69.55
   0  19 -17   71.29   80.65
   0  20   0  234.31  126.86
   0  20   1   97.35  108.56
   0  20  -1   18.57   63.86
   0  20   2  116.77  111.69
   0  20  -2   49.44   59.13
   0  20   3  141.25  123.24
   0  20  -3   -4.16   57.14
   0  20   4   82.53   86.37
   0  20  -4  104.89   98.10
   0  20   5   67.98   65.43
   0  20  -5   58.99   57.78
   0  20   6   79.98   89.55
   0  20  -6   38.13   56.95
   0  20   7   51.51   63.15
   0  20  -7   65.53   84.05
   0  20   8   48.23   85.95
   0  20  -8   27.89   57.39
   0  20   9   61.07   61.43
   0  20  -9   57.15   88.81
   0  20  10   50.42   84.03
   0  20 -10    6.34   55.35
   1   0  -425523.13  267.28
  -1   0   537478.71  399.92
   1   0  -537012.71  409.46
  -1   0   624023.56  275.15
   1   0   623570.50  258.95
  -1   0   7  818.60   97.05
   1   0   7  867.35   83.74
   1   0  -7  484.38   96.55
  -1   0   8 4722.87  234.97
   1   0   8 4873.14  228.98
  -1   0   910221.07  168.15
   1   0   910508.52  153.48
   1   0   9 9566.09  128.74
  -1   0  10 1806.21  181.05
   1   0  10 2649.45  184.29
   1   0  10 2049.62  160.32
   1   0  1113322.31  199.56
  -1   0  12   -2.67   65.99
   1   0  12  261.91   85.24
   1   0  12  137.15   41.00
  -1   0  13 1709.52  172.87
   1   0  13 1542.30  149.18
   1   0  13 1405.47  193.66
   1   0 -13 1683.07  199.74
  -1   0  14  294.95   98.89
   1   0  14  401.55   97.36
   1   0  14  154.81   47.31
   1   0 -14  245.17  110.34
  -1   0  15 1701.17  187.76
   1   0  15 1539.24  151.43
   1   0  15 1346.23  181.73
   1   0 -15 1436.85  167.95
  -1   0  16  195.43   94.30
   1   0  16  397.63   96.21
   1   0  16  234.17   63.04
   1   0 -16  255.03   97.80
   1   0  1716144.68  202.87
  -1   0  18 6354.49  374.44
   1   0  18 4674.12  259.08
   1   0  18 4360.64  232.67
   1   0 -18 5210.44  313.30
  -1   0  19   44.11   84.93
   1   0  19  148.44   87.31
   1   0  19   20.70   30.56
   1   0 -19  137.34  105.12
  -1   0  20   44.40   88.58
   1   0  20   12.61   43.78
   1   0 -20   49.11   49.75
  -1   0  21  599.32  185.12
   1   0  21  459.89  115.61
   1   0 -21  531.29  130.24
  -1   0  22  344.11  153.44
   1   0  22  288.84  112.94
   1   0 -22  408.07  119.99
  -1   0  23  547.31  171.27
   1   0  23  551.92  133.79
   1   0 -23  472.10  118.41
  -1   0 -23  577.22  130.74
  -1   0  24  -21.91   78.11
   1   0  24  135.53   94.66
   1   0 -24   56.09   50.41
  -1   0  25  215.42  169.00
   1   0  25  148.37   96.77
   1   0 -25  298.43  112.96
  -1   0 -25  299.88   92.12
  -1   0  26  576.86  182.31
   1   0  26  496.50  144.32
   1   0 -26  415.31  103.05
  -1   0 -26  446.90  112.48
  -1   0  27  193.49  134.05
   1   0  27  307.53  127.97
   1   0 -27  296.77  123.76
  -1   0 -27  159.29   85.20
  -1   0  28   22.90   76.76
   1   0  28   48.21   64.37
   1   0 -28   22.70   62.12
  -1   0  29  167.33  130.21
   1   0  29   96.98   83.59
  -1   0 -29   39.73   50.18
   1   0 -29  375.09  111.79
  -1   0  30  104.96  110.88
   1   0  30   88.43  114.09
  -1   0 -30   40.19   54.61
   1   0 -30  214.79  123.13
  -1   0  31 1348.99  237.44
   1   0  31  895.51  185.92
   1   0 -31 1241.76  232.49
  -1   0  32  106.51  143.66
   1   0  32  -36.86   67.90
   1   0 -32   86.69  118.16
  -1   0  33    1.75   82.11
   1   0  33   21.50   65.16
   1   0 -33  194.27  143.86
  -1   0  34  116.07  119.77
   1   0  34   13.32   61.33
   1   0 -34   32.53   83.48
  -1   0  35  174.60  137.47
   1   0  35  127.03  112.48
   1   0 -35  427.32  172.51
  -1   0  36  -60.59   85.80
   1   0  36   -3.97   67.81
   1   0 -36   -0.81   70.84
  -1   0  37   39.12   85.27
   1   0  37   92.34   72.59
   1   0 -37   59.35   69.59
  -1   0  38  157.13  184.45
   1   0  38   68.51   69.15
   1   0 -38  146.33   99.36
  -1   0  39    4.30   92.32
   1   0  39   36.17   76.57
   1   0 -39   -1.86   72.09
  -1   0  40  132.99  103.00
   1   0  40  145.62  105.87
   1   0 -40   33.59   82.37
  -1   0  41  237.68  191.54
   1   0  41   60.32   80.04
   1   0 -41  -47.09   76.11
  -1   0  42  -94.95  104.21
   1   0  42   63.38  106.99
   1   0 -42  -35.41   68.13
  -1   0  43  306.70  201.36
   1   0  43   21.67   75.68
  -1   0  44   -9.00  104.13
   1   0  44   -6.94   75.01
  -1   0  45  -11.35   98.30
   1   0  45  163.20  136.40
  -1   0  46   79.56  131.72
   1   0  46  277.37  125.63
  -1   0  47  113.00  118.22
   1   0  47   30.35  112.56
  -1  -1   3 3134.61  147.93
   1   1   3 3857.39  178.58
  -1   1   3 4148.78  192.52
  -1  -1   4  971.83   98.36
   1   1   4  880.87   93.61
  -1   1   4  932.12   94.54
   1  -1   4  747.92   79.53
  -1   1   4  891.13  178.54
   1   1  -4  877.96   83.43
  -1  -1   5 5601.36  266.31
   1   1   5 4745.06  225.98
  -1   1   5 4680.72  222.22
   1  -1   5 4201.40  203.23
  -1   1   5 5014.98  237.34
   1   1  -5 5558.50  257.09
  -1  -1   6 1908.57  148.79
   1   1   6 1697.46  131.56
  -1   1   6 1773.32  134.73
   1  -1   6 1558.72  119.25
  -1   1   6 1715.85  204.50
   1   1  -6 2080.14  157.13
  -1  -1   7  628.07   86.13
   1   1   7  538.76   49.30
   1   1   7  594.90   88.37
  -1   1   7  522.74   72.50
  -1   1   7  638.54  162.46
   1  -1   7  501.99   59.64
  -1  -1   821527.81  255.58
   1   1   819217.54  229.65
   1   1   819730.24  210.25
  -1   1   820658.41  254.55
  -1  -1   912381.89  184.00
   1   1   911753.12  148.97
   1   1   910966.96  161.15
  -1   1   911513.58  190.82
   1  -1   911800.15  167.15
   1   1  -910887.23  210.76
  -1  -1  10 4115.95  216.26
   1   1  10 3809.73  181.08
   1   1  10 3512.65  182.06
  -1   1 -10 3006.71  153.23
   1  -1  10 3869.80  186.32
   1   1 -10 3038.90  207.89
  -1   1  10 3750.04  360.93
  -1  -1  11 6526.59  173.43
   1   1  11 6109.68  123.70
   1   1  11 5988.70  136.58
  -1   1 -11 5949.35  114.00
   1  -1  11 6108.63  135.74
   1   1 -11 6005.59  240.09
  -1   1  11 5764.14  208.43
  -1  -1  1216909.89  271.76
   1   1  1215285.79  204.07
   1   1  1215327.87  222.75
  -1   1 -1216188.87  228.01
  -1   1  1215636.77  246.98
   1  -1  1215964.04  221.11
  -1  -1  13  203.18  132.91
   1   1  13  585.57   66.92
   1   1  13  712.11   90.37
  -1   1 -13  330.89   95.72
   1  -1  13  658.76  100.44
   1   1 -13  363.11   93.06
  -1   1  13  522.44  131.90
  -1  -1  14 7901.39  204.77
   1   1  14 6646.59  140.65
   1   1  14 7725.07  175.14
  -1   1 -14 6658.47  126.55
   1  -1  14 7701.48  193.02
   1   1 -14 7860.12  241.59
  -1   1  14 6856.00  180.59
   1   1  15 8106.38  163.92
   1   1  15 8740.17  176.67
  -1  -1  16  180.45  108.19
   1   1  16  293.58   61.49
   1   1  16  294.44   89.34
  -1   1 -16  188.52  165.30
  -1   1  16  325.67   96.58
   1  -1  16  266.12   95.14
   1   1 -16  213.82  107.97
  -1  -1  17 7277.75  371.72
   1   1  17 8770.07  431.29
   1   1  1710025.91  486.86
   1  -1  17 9615.26  476.87
  -1  -1  18  187.44  101.93
  -1   1 -18  174.72   75.47
   1   1  18  333.76   79.16
   1   1  18  445.28  110.67
  -1   1  18  483.29  121.63
   1  -1  18  444.64  113.28
   1   1 -18  215.77   99.02
  -1   1  18  272.82  126.44
  -1  -1  19 2419.08  204.34
   1   1  19 3218.36  232.97
  -1   1 -19 3684.67  249.41
   1   1  19 3513.68  521.73
  -1   1  19 3818.90  523.74
   1  -1  19 3899.76  257.74
   1   1 -19 4140.40  257.22
  -1  -1  20 2479.13  235.23
   1   1  20 2321.39  218.04
  -1   1 -20 2343.79  215.06
   1   1  20 2391.20  403.33
  -1   1  20 2838.82  249.39
  -1   1  20 2404.02  426.81
   1  -1  20 2713.58  211.08
   1   1 -20 2730.47  209.97
  -1  -1  21 1475.75  186.20
  -1   1 -21  813.99  120.87
   1   1  21 1127.97  165.96
   1   1  21 1292.11  224.74
   1  -1  21 1286.60  170.69
  -1   1  21 1196.39  167.27
   1   1 -21 1180.51  172.20
  -1   1  21 1316.35  206.15
  -1  -1  22 2263.62  262.25
  -1   1 -22 1941.84  189.16
   1   1  22 1965.30  325.28
   1   1  22 1972.72  229.99
  -1   1  22 1933.14  207.67
   1  -1  22 2334.14  245.92
   1   1 -22 1974.27  213.61
  -1   1  22 2229.58  268.14
  -1  -1  23 1203.79  212.04
   1   1  23 1145.44  209.67
   1   1  23 1081.67  176.94
  -1   1 -23  948.39  131.88
   1  -1  23 1059.42  166.19
  -1   1  23 1032.40  200.24
   1   1 -23  884.90  148.24
  -1  -1  24  370.99  151.76
   1   1  24  302.30   82.72
   1   1  24  174.56  126.84
  -1   1 -24  185.26   72.86
   1  -1  24  375.10  125.51
  -1   1  24  225.82  120.88
   1   1 -24  218.12   82.15
  -1  -1  25   46.25   72.13
   1   1  25  192.16   83.59
   1   1  25  236.62  114.68
  -1   1 -25  162.64   76.98
   1  -1  25  165.12  107.71
  -1   1  25  213.44  158.77
   1   1 -25  257.83  103.14
  -1  -1  26  -54.45   74.24
   1  -1 -26   34.45   52.97
   1   1  26   -8.83   59.71
   1   1  26   -6.47   33.91
  -1   1 -26   94.63   72.46
   1  -1  26   71.93   79.10
   1   1 -26  121.19   90.52
  -1   1  26   13.12   69.75
  -1  -1  27  197.96  151.66
   1  -1 -27  223.56  101.17
   1   1  27  205.84   95.50
   1   1  27   82.79   57.62
  -1   1 -27  290.60   91.73
   1  -1  27  213.49  105.49
   1   1 -27  169.49  104.98
  -1   1  27   41.34   68.42
   1  -1 -28  197.79  126.04
  -1  -1  28  156.16  123.04
   1   1  28   75.73   60.53
  -1   1 -28  145.94   80.64
   1  -1  28   98.11  117.26
   1   1 -28   44.99   89.66
  -1   1  28  202.07  141.61
   1  -1 -29 1582.03  226.75
  -1  -1  29 1656.12  266.39
  -1   1 -29 1819.15  239.77
   1   1  29 1738.32  238.24
   1   1 -29 1556.62  236.35
   1  -1  29 1712.06  253.92
  -1   1  29 1974.37  289.86
   1  -1 -30  407.91  157.73
  -1  -1  30  229.53  172.22
  -1   1 -30  647.85  174.40
   1   1  30  451.05  158.07
   1   1 -30  426.00  140.33
   1  -1  30  148.69  147.66
  -1   1  30  471.88  181.58
  -1  -1  31 2335.72  281.49
   1   1  31 1924.96  215.02
   1  -1 -31 1990.36  259.09
  -1   1  31 2297.63  288.73
   1  -1  31 2312.95  268.23
   1   1 -31 1998.78  266.40
  -1  -1 -31 1973.49  230.66
  -1  -1  32  229.74  151.16
   1   1  32  550.82  176.25
   1  -1 -32  367.25  145.64
  -1   1  32  347.52  187.02
   1  -1  32  243.25  127.35
   1   1 -32  240.78  117.02
  -1  -1 -32  333.84  124.15
  -1  -1  33  -41.03   80.77
   1   1  33  139.67  117.55
   1  -1 -33   78.90  103.54
  -1   1  33   49.76   89.45
   1  -1  33   86.94  117.19
   1   1 -33  155.40  141.97
  -1  -1  34   82.96  110.25
   1   1  34   41.03   67.12
   1  -1 -34   79.50  110.57
  -1   1  34  165.23  159.14
   1  -1  34  -28.65   63.23
   1   1 -34   42.07   75.61
  -1  -1  35   50.27   78.81
   1   1  35  -22.63   69.46
   1  -1 -35   95.98   78.97
  -1   1  35  199.35  141.79
   1  -1  35  -65.44   60.59
   1   1 -35  137.25  134.82
   1   1  36  281.85  114.89
  -1  -1  36  130.31  129.46
   1  -1 -36   74.84   79.79
  -1   1  36   -1.43   96.67
   1   1 -36  162.66  122.14
   1  -1  36  175.09  105.35
   1   1  37  161.34  137.41
  -1  -1  37   34.97   82.31
   1  -1 -37   53.16  102.20
  -1   1  37  154.10  175.96
   1   1 -37  269.82  137.43
   1  -1  37   -5.19   69.24
  -1  -1  38   54.32  124.77
   1  -1 -38   57.50  102.38
   1   1  38   77.01   76.57
  -1   1  38  143.08  180.97
   1   1 -38   90.35   99.18
   1  -1  38  200.80  146.28
  -1  -1  39   93.90  123.01
   1  -1 -39  155.83  146.28
   1   1  39  -16.57   78.33
  -1   1  39  106.31  109.96
   1   1 -39  231.22  155.60
   1  -1  39  130.51   96.89
  -1  -1  40  201.67  154.15
   1   1  40   -4.21   87.95
   1  -1 -40   18.34   81.69
  -1   1  40  -15.50  104.32
   1  -1  40   53.43   94.93
   1   1 -40   89.56  123.75
  -1  -1  41   99.57   95.47
   1  -1 -41  179.66  130.45
   1   1  41  -20.99   89.63
  -1   1  41   75.53  155.12
   1   1 -41  -24.80   62.33
   1  -1  41   42.44   99.68
  -1  -1  42   25.68   96.29
   1  -1 -42   58.66   69.52
   1   1  42  -41.06   88.86
   1  -1  42   -2.72   71.78
  -1   1  42   18.42  107.72
  -1  -1  43   20.15   91.58
   1  -1 -43   18.17   94.67
   1   1  43   -3.34   88.59
   1  -1  43   43.32   97.04
  -1   1  43  131.90  156.10
  -1  -1  44  -19.58   86.30
   1   1  44   -1.06   82.71
  -1   1  44   27.07  103.95
   1  -1  44  -11.18   65.44
  -1  -1  45   29.24   84.14
   1   1  45   76.99  137.68
  -1   1  45   27.60  101.34
   1  -1  45  -10.18   67.98
  -1  -1  46   -5.57   80.58
   1   1  46  230.07  178.54
  -1   1  46  256.77  174.28
   1  -1  46   69.24   75.27
  -1  -1  47  177.64  159.49
   1   1  47   78.06  108.10
  -1   1  47   66.14  118.78
   1  -1  47  -29.91   71.97
  -1  -2   010331.75  227.12
   1   2   011169.80  154.13
  -1  -2   115589.36  205.65
   1   2   115746.21  199.00
   1   2   115242.49  185.16
  -1   2   115557.38  174.85
  -1  -2   2 8082.13  138.08
   1   2   2 8449.75  138.14
   1   2   2 8435.84  133.03
  -1   2   2 8094.83  117.18
   1   2  -2 9085.01  149.38
  -1  -2   310238.66  166.25
   1   2   310624.20  158.35
   1   2   310068.12  148.34
   1   2  -310830.87  154.59
  -1  -2   4 2573.95  183.78
   1   2   4 2259.48  162.65
   1   2   4 2324.27  161.49
  -1   2   4 2000.72  137.20
   1   2  -4 2487.53  175.35
   1   2   510166.35  139.54
  -1   2   510083.79  140.66
  -1   2   511242.04  168.11
   1   2  -510794.51  159.14
  -1  -2   6 3442.29  180.97
   1   2   6 3387.63  165.60
   1   2   6 3234.37  160.65
  -1   2   6 3032.92  153.91
  -1   2   6 3171.02  167.78
   1  -2   6 2857.28  181.81
  -1  -2   7 4364.00  213.03
   1   2   7 4341.74  200.65
   1   2   7 4096.59  195.77
  -1   2   7 4239.76  203.83
  -1   2   7 4151.55  208.43
   1  -2   7 3919.72  183.24
  -1  -2   8 2063.97  156.89
  -1   2   8 2203.87  169.53
  -1   2   8 2089.05  160.97
  -1  -2   9 2901.28   98.59
   1   2   9 2808.05  190.14
  -1   2  -9 2548.03  169.34
  -1   2   9 2772.71  200.51
  -1   2   9 2966.57  163.04
   1  -2   9 2791.76  192.84
   1   2  -9 2609.05  205.87
  -1  -2  10 2307.61  174.87
   1   2  10 2152.78  158.69
  -1   2 -10 1912.10  133.67
  -1   2  10 2009.50  214.89
  -1   2  10 2264.03  171.26
   1  -2  10 2220.75  157.60
   1   2 -10 2366.38  179.54
  -1  -2  11   62.30   63.00
   1   2  11   64.17   63.80
  -1   2 -11   45.65   44.99
   1  -2  11   77.24   44.00
  -1   2  11   64.93   59.29
   1   2 -11   90.38   67.31
  -1   2  11   71.86   45.11
  -1  -2  12 1859.66  173.58
   1   2  12 2020.23  159.66
  -1   2 -12 1823.87  143.03
  -1   2  12 1881.89  325.23
  -1   2  12 2111.02  197.45
   1  -2  12 1996.26  155.74
   1   2 -12 2315.67  213.34
  -1  -2  13 2979.72  197.36
   1   2  13 2791.84  206.28
  -1   2 -13 3002.13  165.72
  -1   2  13 2780.41  470.12
  -1   2  13 3007.28  217.26
   1  -2  13 2872.18  215.70
   1   2 -13 2956.81  238.10
   1   2  14 5548.97  276.58
  -1   2 -14 5243.35  251.97
   1  -2  14 5358.97  274.77
  -1   2  14 5308.55  288.00
   1   2 -14 5941.82  231.79
  -1   2  14 5022.51  390.19
  -1  -2  15  329.95  117.28
  -1   2 -15  403.31   80.68
   1  -2  15  462.85  100.27
  -1   2  15  587.64  126.29
  -1   2  15  494.65  133.50
  -1  -2  16   52.43   52.29
   1   2  16   87.11   57.75
   1  -2  16  138.33  105.12
  -1   2  16   83.98   45.05
  -1   2  16  195.91   98.69
   1   2 -16   58.38   93.09
  -1  -2  17 2846.57  219.30
   1   2  17 2295.89  201.75
  -1   2 -17 3116.94  210.17
   1  -2  17 2505.70  176.96
  -1   2  17 3049.94  248.95
   1   2 -17 2787.06  222.37
  -1   2  17 2368.64  424.74
   1   2  18 2844.05  378.56
  -1   2 -18 4564.25  259.73
   1  -2  18 3431.06  227.64
  -1   2  18 3925.67  280.87
   1   2 -18 3697.91  242.53
  -1   2  18 3310.30  552.35
  -1  -2  19  419.28  114.66
   1   2  19  459.66   95.83
  -1   2 -19  327.09   88.26
  -1   2  19  680.20  143.86
  -1   2  19  473.67  119.96
   1  -2  19  612.70  141.80
   1   2 -19  356.40   95.35
  -1  -2  20 1560.86  206.83
   1   2  20 1598.03  239.24
  -1   2 -20 1735.47  181.73
  -1   2  20 1942.30  303.75
  -1   2  20 1902.05  219.39
   1  -2  20 1812.05  203.75
   1   2 -20 1747.43  189.29
  -1  -2  21  457.47  130.72
  -1   2 -21  335.59   65.96
   1   2  21  736.32  135.03
   1   2  21  766.76  138.30
  -1   2  21  893.55  161.89
   1  -2  21  666.56  129.59
   1   2 -21  405.47   87.35
  -1   2  21  841.26  165.36
  -1  -2  22 2751.87  274.87
   1   2  22 2191.88  406.08
   1   2  22 2036.23  204.75
  -1   2 -22 3067.26  257.47
  -1   2  22 2480.16  244.37
  -1   2  22 2504.31  489.44
   1  -2  22 1490.36  111.41
   1   2 -22 2874.45  256.47
  -1  -2  23   85.50  121.48
   1   2  23  198.03   61.05
   1   2  23   99.52   91.19
  -1   2 -23   50.44   43.85
  -1   2  23  112.90  108.73
  -1   2  23  233.71   72.84
   1  -2  23   43.47   61.64
   1   2 -23   56.13   61.72
  -1  -2  24  -34.56   61.15
  -1   2 -24   30.37   44.07
   1   2  24   23.81   32.50
   1   2  24   83.40   73.46
  -1   2  24   51.06   76.07
   1  -2  24   54.34   64.68
   1   2 -24  -41.89   45.92
  -1   2  24  -21.56   65.50
  -1  -2  25   89.03   95.82
   1   2  25  102.48   45.84
   1   2  25  220.23  100.09
  -1   2 -25  116.20   68.59
  -1   2  25  177.75  120.90
  -1   2  25  154.64   57.93
   1  -2  25   40.23   49.95
   1   2 -25  215.98   93.25
  -1  -2  26   40.24   71.91
   1   2  26    3.74   26.24
   1   2  26   20.63   56.58
  -1   2 -26   51.22   52.21
  -1   2  26   53.52   72.99
  -1   2  26   27.75   32.84
   1  -2  26   25.60   53.92
   1   2 -26   27.94   53.19
  -1   2 -27   26.38   53.54
   1   2  27   76.41   60.65
   1   2  27   -6.64   57.03
  -1   2  27   18.56   68.11
   1  -2  27  112.00   96.05
   1   2 -27   61.38   54.24
  -1   2  27   16.03   77.04
  -1  -2  28   -0.88   77.67
   1   2  28  158.13   65.91
   1   2  28  144.79  101.83
  -1   2 -28   73.38   58.65
  -1   2  28  125.62  112.25
  -1   2  28   72.98   71.14
   1  -2  28  179.03  122.99
   1   2 -28    7.08   69.11
  -1  -2  29  639.15  177.50
   1   2  29  932.86  194.12
   1   2  29  763.36  172.80
  -1   2 -29  944.18  165.44
   1  -2  29  758.99  181.85
  -1   2  29 1231.23  247.18
  -1   2  29  736.13  147.15
   1   2 -29 1000.01  198.51
  -1  -2  30   14.43   78.71
   1   2  30  417.22  134.02
   1   2  30  399.19  154.27
   1  -2  30  637.18  198.40
  -1   2  30  204.65  124.88
   1   2 -30  283.82  114.28
   1   2  31  303.84  112.08
  -1  -2  31  230.75  137.95
   1   2  31  345.11  109.95
   1  -2  31  155.27  122.02
  -1   2  31  108.91   93.18
   1   2 -31  216.60  113.81
  -1  -2  32   77.80  109.44
   1   2  32   11.47   50.32
   1   2  32   17.51   64.38
   1  -2 -32   15.31   68.04
   1  -2  32  -28.15   68.66
  -1   2  32   14.02   94.68
   1   2 -32   12.05   78.06
  -1  -2  33  366.08  181.95
   1   2  33   64.40  102.62
   1  -2 -33  178.48  116.50
  -1   2  33  259.50  208.11
   1  -2  33   66.69   95.31
   1   2 -33  400.36  181.40
  -1  -2  34  148.78  136.88
   1   2  34   87.48  110.87
   1  -2 -34   27.01   72.41
  -1   2  34  215.45  157.81
   1  -2  34  195.24  107.06
   1   2 -34  336.97  188.40
  -1  -2  35   39.45   77.73
   1  -2 -35  212.51  151.65
   1   2  35   38.99  109.48
  -1   2  35   39.00  111.69
   1   2 -35   67.49  101.36
   1  -2  35   61.10   68.59
  -1  -2  36   15.12   71.77
   1  -2 -36  143.50  126.40
   1   2  36   15.11   79.73
  -1   2  36  107.13  153.32
   1   2 -36  121.47   80.37
   1  -2  36    3.01   64.46
  -1  -2  37   63.00  110.85
   1  -2 -37   44.38   91.59
   1   2  37  155.56  144.73
  -1   2  37   53.78  106.81
   1   2 -37  113.35   98.33
   1  -2  37   -0.74   64.95
  -1  -2  38  230.64  134.14
   1  -2 -38  109.33  119.84
   1   2  38  117.14  148.39
  -1   2  38  204.23  173.39
   1   2 -38  300.08  140.87
   1  -2  38  112.90   96.79
  -1  -2  39  -33.52   84.48
   1  -2 -39  109.34  124.98
   1   2  39   60.79  123.49
  -1   2  39   66.93   95.77
   1   2 -39  -17.21   77.57
   1  -2  39  -13.36   67.38
  -1  -2  40  116.63  112.81
   1  -2 -40  138.50  115.30
   1   2  40   49.09   83.29
  -1   2  40  168.21  126.17
   1   2 -40   89.34   71.49
   1  -2  40   43.66   91.59
  -1  -2  41   33.89   82.10
   1  -2 -41   70.12  103.68
   1   2  41  -12.15   90.97
   1  -2  41   51.74   95.17
  -1   2  41    5.72   83.89
  -1  -2  42   19.01   82.93
   1  -2 -42  102.67   95.28
   1   2  42   -6.71   88.57
   1  -2  42   32.09   67.91
  -1   2  42  121.23  118.30
  -1  -2  43  -26.66   82.60
   1   2  43   75.74  126.54
   1  -2 -43  -78.51   64.78
  -1   2  43   -6.04   85.90
  -1  -2  44  138.98   92.55
   1   2  44  111.47   89.57
  -1   2  44   57.50   89.43
  -1  -2  45   14.16   85.47
   1   2  45   80.61   83.35
  -1   2  45  -60.08   88.09
  -1  -2  46  126.09  153.01
   1   2  46   56.58  101.73
  -1   2  46  174.32  130.37
  -1  -2  47  127.58   85.42
   1   2  47    8.23   95.39
  -1   2  47   85.92  104.56
  -1  -3   0 6284.00  148.14
  -1   3   0 6174.22   97.92
   1   3   0 6587.72  130.12
  -1  -3   1 2562.67  224.40
   1   3   1 2439.32  169.15
  -1   3  -1 2639.89  169.56
   1   3   1 2582.58  178.90
  -1   3   1 2818.02  183.46
   1   3  -1 2663.16  190.53
  -1  -3   2 9499.93  144.21
   1   3   210145.32  143.53
  -1   3  -2 9726.71  130.14
   1   3   210911.57  158.34
  -1   3   2 9961.06  137.09
  -1  -3   341621.97  423.80
   1   3   344845.03  448.38
   1   3   345541.93  458.99
  -1  -3   4 3920.83  190.28
  -1   3  -4 3491.20  164.78
   1   3   4 4103.33  197.21
   1   3   4 4114.65  197.08
  -1   3   4 3535.97  163.92
   1   3  -4 5057.03  244.88
  -1  -3   518901.08  229.01
   1   3   518718.57  226.79
  -1   3  -517042.29  197.89
   1   3   618983.31  223.22
   1   3   618739.90  224.46
  -1   3   619402.43  231.69
  -1   3   619634.62  232.51
   1  -3   617723.36  193.08
  -1  -3   7 1161.58  106.18
   1   3   7 1169.27   99.20
   1   3   7 1052.24   82.72
  -1   3  -7  929.28   73.00
  -1   3   7  744.06   89.19
  -1   3   7 1122.19   95.34
   1  -3   7  816.47   60.27
   1   3  -7 1051.49  106.79
  -1  -3   8 4678.90  231.34
   1   3   8 4752.94  227.68
   1   3   8 4442.63  211.73
  -1   3  -8 3413.88  161.76
  -1   3   8 4374.31  214.88
  -1   3   8 4474.58  222.16
   1  -3   8 4119.13  192.60
   1   3  -8 4471.94  226.11
  -1  -3   9  959.60   90.59
   1   3   9 1127.40   91.31
   1   3   9  999.04   99.75
  -1   3  -9  724.47   67.15
  -1   3   9  682.31   91.34
  -1   3   9  905.78  122.12
   1  -3   9  713.30   62.93
   1   3  -9  805.64   94.52
  -1  -3  10 3760.40  195.53
   1   3  10 3851.23  194.12
   1   3  10 3662.87  199.45
  -1   3 -10 3093.21  153.69
  -1   3  10 3888.62  208.37
  -1   3  10 3745.28  219.73
   1  -3  10 3710.75  192.42
   1   3 -10 4075.49  234.75
  -1  -3  11 2762.58  209.79
   1   3  11 2658.17  188.78
   1   3  11 2695.26  207.60
  -1   3  11 2560.54  208.11
  -1   3  11 2349.78  190.37
   1  -3  11 2320.89  171.23
   1   3 -11 3159.72  212.60
  -1  -3  12 3346.23  200.61
   1   3  12 3389.33  192.69
   1   3  12 2558.90  190.42
  -1   3 -12 2799.72  190.52
  -1   3  12 3310.86  207.24
  -1   3  12 3136.74  196.89
   1  -3  12 3427.23  188.55
   1   3 -12 3366.25  235.22
  -1  -3  13  526.83  106.11
   1   3  13  927.72   99.43
   1   3  13  771.71  112.30
  -1   3 -13  731.01   88.84
  -1   3  13  624.23  122.19
  -1   3  13  826.07  113.25
   1  -3  13  734.15   90.60
   1   3 -13  765.58  126.12
  -1  -3  14  108.43   81.26
   1   3  14  120.13   62.49
   1   3  14  179.54   75.38
  -1   3 -14  108.70   75.53
  -1   3  14  111.96   95.35
  -1   3  14  155.66   84.62
   1  -3  14  127.93   88.70
   1   3 -14  118.82   99.68
  -1  -3  15 4484.94  288.42
   1   3  15 4264.28  263.32
   1   3  15 3557.21  219.07
  -1   3 -15 4072.73  246.18
  -1   3  15 4102.00  257.52
  -1   3  15 3891.74  460.85
   1  -3  15 4362.05  267.31
  -1  -3  16  716.73  128.02
   1   3  16 1059.73  144.19
   1   3  16 1014.64  126.70
  -1   3 -16  909.02  133.05
  -1   3  16  987.47  149.66
  -1   3  16 1075.19  202.05
   1  -3  16 1032.06  137.28
   1   3 -16 1481.08  176.52
  -1  -3  17   97.92   75.26
   1   3  17   81.25   63.47
   1   3  17   82.85   59.00
  -1   3 -17   43.01   57.00
  -1   3  17   33.96   73.45
  -1   3  17  209.16   63.44
   1  -3  17   34.90   56.53
   1   3 -17   97.66   84.64
  -1  -3  18  591.68  127.99
   1   3  18  800.70  115.44
   1   3  18  654.91  113.04
  -1   3 -18 1730.39  172.13
  -1   3  18  907.60  147.87
  -1   3  18  931.74  163.55
   1  -3  18  802.92  127.99
   1   3 -18  724.54  131.18
  -1  -3  19  366.40  112.39
   1   3  19  177.14   64.44
   1   3  19  352.43  101.68
  -1   3 -19  210.70   80.30
  -1   3  19  347.25  109.46
  -1   3  19  375.93   90.10
   1  -3  19  251.50   91.25
   1   3 -19  263.73   88.87
  -1  -3  20   32.23   52.57
  -1   3 -20  169.20   74.00
   1   3  20   23.24   30.80
   1   3  20   18.68   42.31
  -1   3  20   99.36   52.46
   1  -3  20   97.63   79.27
   1   3 -20  135.46   74.17
  -1   3  20  119.68   96.85
  -1  -3  21    1.29   51.99
   1   3  21   33.07   52.03
   1   3  21  103.37   90.51
  -1   3 -21   61.86   54.73
  -1   3  21   86.31   69.93
  -1   3  21   79.50   54.84
   1  -3  21   46.30   67.18
   1   3 -21   74.85   61.14
   1   3  22   16.99   20.09
   1   3  22   25.34   49.94
  -1   3 -22   -0.67   31.70
  -1   3  22   48.87   81.80
  -1   3  22   92.51   51.38
   1  -3  22   44.52   72.70
   1   3 -22   25.82   46.93
  -1  -3  23  988.96  180.36
  -1   3 -23  745.03  106.29
   1   3  23  834.39  149.85
   1   3  23  900.02  154.06
  -1   3  23  920.02  158.53
   1  -3  23  799.70  160.03
   1   3 -23  851.16  126.42
  -1   3  23 1274.07  190.02
  -1  -3  24   -1.14   60.58
  -1   3 -24    0.77   35.64
   1   3  24   53.55   40.31
   1   3  24   58.86   89.58
  -1   3  24   10.40   16.88
   1  -3  24   62.52   62.34
   1   3 -24   76.45   84.66
  -1   3  24   67.48  110.85
  -1  -3  25   34.51   58.53
   1   3  25  129.42   61.33
   1   3  25  147.38  108.47
  -1   3 -25   89.68   53.02
  -1   3  25  151.74   93.92
  -1   3  25   24.77   39.31
   1  -3  25   77.83   66.56
   1   3 -25   79.59   92.44
  -1  -3  26  150.14   85.96
  -1   3 -26  312.70   75.71
   1   3  26  258.10   63.79
   1   3  26  448.50  148.59
  -1   3  26  349.40  113.84
   1  -3  26  419.77  147.29
   1   3 -26  418.77  120.28
  -1   3  26  374.57  140.30
  -1  -3  27   64.91   60.50
   1   3  27  108.86   52.11
   1   3  27  185.93  114.21
  -1   3 -27  663.41  138.43
  -1   3  27  -25.51   75.82
   1   3 -27  228.75  128.06
  -1   3  27   73.97   44.00
  -1  -3  28   31.10   72.37
   1   3  28   67.50   57.64
   1   3  28   94.39   62.04
  -1   3 -28   29.02   43.11
  -1   3  28  -29.20   49.96
  -1   3  28  -32.36   79.22
   1   3 -28  158.90  102.95
  -1  -3  29 2877.49  287.51
   1   3  29 2741.18  559.50
   1   3  29 3833.36  336.77
  -1   3  29 2680.14  565.94
  -1   3  29 3039.34  287.17
   1   3 -29 2627.85  251.00
  -1  -3  30  103.09  113.09
   1   3  30  286.72   94.92
   1   3  30  221.19  124.87
  -1   3  30  362.92  111.50
  -1   3  30  148.06  160.96
   1   3 -30  208.49  112.03
  -1  -3  31   54.55  111.43
   1   3  31   21.54   41.25
   1   3  31   87.51  100.03
  -1   3  31    8.40   37.48
  -1   3  31    7.15   92.41
   1   3 -31  140.36  108.30
  -1  -3  32   93.18  114.79
   1   3  32  184.58   99.62
   1   3  32   94.28  107.20
  -1   3  32  175.21  164.72
  -1   3  32   73.00   86.63
   1  -3  32   85.24   84.22
   1   3 -32   71.89  107.45
  -1  -3  33  142.80  112.46
   1   3  33  282.40   79.67
   1   3  33  230.24  162.63
   1  -3  33  303.72  166.03
  -1   3  33  113.49  179.49
  -1   3  33  511.10  141.71
   1   3 -33  396.59  164.39
  -1  -3  34   20.77   74.37
   1   3  34   73.99   40.52
   1   3  34  237.78  154.00
   1  -3  34   51.20   73.65
  -1   3  34   92.89  144.73
   1   3 -34  249.34  155.91
  -1  -3  35  114.22  103.16
   1   3  35  101.75   88.90
  -1   3  35   86.35  101.36
   1  -3  35   12.56   74.02
   1   3 -35   86.84  120.74
  -1  -3  36   -5.07   74.78
   1   3  36   55.30  121.38
  -1   3  36   14.42   95.54
   1  -3  36  -64.63   71.04
   1   3 -36  123.46  115.65
  -1  -3  37  -55.95   75.33
   1  -3 -37   34.19   65.80
   1   3  37  108.41  108.83
  -1   3  37   44.48   91.67
   1   3 -37  107.14   98.23
   1  -3  37   24.90   71.87
  -1  -3  38   53.75   74.61
   1  -3 -38  148.08   88.74
   1   3  38   -7.08   71.42
   1   3 -38   54.48   72.46
   1  -3  38   15.90   71.85
  -1  -3  39   81.72   75.73
   1  -3 -39  117.32  121.11
   1   3  39   87.73  102.49
  -1   3  39   33.89   83.88
   1   3 -39   51.92   74.24
   1  -3  39  118.06   99.41
  -1  -3  40  -21.70   74.08
   1  -3 -40    4.49   69.79
   1   3  40   66.23   68.15
   1  -3  40  -39.59   72.92
  -1   3  40   77.42  119.21
  -1  -3  41  -61.78   79.35
   1  -3 -41   71.63  116.53
   1   3  41   31.17   69.50
   1  -3  41   49.97   72.80
  -1   3  41  128.47   81.66
   1  -3 -42   90.24   66.48
   1   3  42  -18.96   74.11
  -1   3  42    0.01   79.81
   1  -3  42   -4.96   82.12
   1  -3 -43   43.43   62.68
   1   3  43   73.39   74.78
  -1   3  43  171.13  137.13
   1  -3  43   25.97   83.60
   1  -3 -44   19.08   63.10
   1   3  44  115.77   79.50
   1  -3  44   88.94  123.15
  -1   3  44   22.11   78.32
   1   3  45  101.92  107.97
  -1   3  45  124.98  150.62
   1  -3  45  111.53  120.46
  -1   3  46  104.73   84.69
   1  -3  46   23.16   75.27
  -1  -3  47  149.26  157.78
   1   3  47   27.03   61.78
  -1   3  47   20.74  112.80
   1  -3  47  166.31  116.49
  -1   4   010361.02  147.08
   1   4   010573.05  173.70
  -1  -4   1 2993.88  209.23
   1   4   1 2909.78   88.32
  -1   4  -1 2972.90  152.15
   1   4   1 3263.29  186.44
  -1   4   1 2817.70  186.51
   1   4  -1 3251.85  175.54
  -1  -4   211612.50  166.58
   1   4   211102.13  154.30
  -1   4  -211574.33  160.29
   1   4   212622.07  181.62
  -1   4   211785.26  158.38
   1   4   322477.56  255.63
  -1   4  -321221.80  245.86
   1   4   322875.90  266.80
  -1   4   322569.33  257.19
  -1  -4   4 9414.64  148.62
   1   4   4 9893.28  150.60
   1   4   4 9996.63  160.21
  -1   4  -4 9656.80  149.92
  -1  -4   5  864.55   76.52
   1   4   5  881.21   85.89
   1   4   5  829.67   81.71
  -1  -4   616416.84  214.59
   1   4   616129.29  209.79
   1   4   616219.68  212.42
   1  -4   615016.22  162.01
  -1   4   615773.39  185.03
   1   4  -616823.39  238.75
  -1  -4   7  778.79   91.77
   1   4   7  803.31   87.40
   1   4   7  755.99   88.72
  -1   4  -7  709.90   80.69
  -1   4   7  481.75   70.50
  -1   4   7  723.43   95.54
   1  -4   7  318.27   58.43
   1   4  -7  731.82   99.64
  -1  -4   8 1972.94  165.47
   1   4   8 1918.18  153.42
   1   4   8 1902.20  154.16
  -1   4  -8 1690.08  128.87
  -1   4   8 1826.39  145.12
  -1   4   8 1756.05  158.75
   1  -4   8 1748.44  126.65
   1   4  -8 1749.10  165.86
  -1  -4   9  256.58   77.52
   1   4   9  274.51   69.44
   1   4   9  211.14   68.46
  -1   4  -9  185.31   50.40
  -1   4   9  118.77   56.08
  -1   4   9  262.52   80.81
   1  -4   9  123.99   42.54
   1   4  -9  172.93   72.39
  -1  -4  10   83.66   74.04
   1   4  10   82.72   60.09
   1   4  10   30.28   36.06
  -1   4  10   84.42   64.79
  -1   4  10  153.35   71.61
   1  -4  10   67.41   49.95
   1   4 -10   65.98   67.11
  -1  -4  11 3779.85  217.70
   1   4  11 3851.85  217.95
   1   4  11 3394.40  196.70
  -1   4 -11 3031.97  160.91
  -1   4  11 3809.32  209.81
  -1   4  11 3637.86  212.86
   1  -4  11 3593.83  189.49
   1   4 -11 3710.80  236.42
  -1  -4  12 3415.40  220.80
   1   4  12 3513.91  205.49
   1   4  12 3276.72  203.30
  -1   4 -12 2819.48  201.25
  -1   4  12 3592.98  231.43
  -1   4  12 3290.10  207.02
   1  -4  12 3074.16  173.25
   1   4 -12 2576.83  215.35
  -1  -4  13 2791.40  214.53
   1   4  13 2907.09  203.50
   1   4  13 2565.48  183.09
  -1   4 -13 1758.39  155.14
  -1   4  13 2619.75  196.28
  -1   4  13 2262.91  199.30
   1  -4  13 2357.57  195.81
   1   4 -13 2341.93  211.59
  -1  -4  14 2913.29  214.67
   1   4  14 3411.16  218.62
   1   4  14 3222.57  211.18
  -1   4 -14 2771.50  186.32
  -1   4  14 3530.97  232.32
  -1   4  14 3168.31  224.26
   1  -4  14 2959.29  207.73
  -1  -4  15 1453.01  165.96
   1   4  15 1769.89  166.92
   1   4  15 1445.79  145.52
  -1   4 -15 1234.22  138.16
  -1   4  15 1429.41  160.97
  -1   4  15 1464.92  165.39
   1  -4  15 1289.35  148.99
  -1  -4  16 2082.04  197.68
   1   4  16 2129.32  182.13
   1   4  16 2203.25  192.39
  -1   4 -16 2316.18  204.90
  -1   4  16 2131.21  189.76
  -1   4  16 2141.01  201.19
   1  -4  16 2348.43  207.51
   1   4 -16 2120.38  208.77
  -1  -4  17  467.97  114.73
   1   4  17  501.54   91.40
   1   4  17  701.31  106.15
  -1   4 -17  499.32  101.81
  -1   4  17  611.07  119.92
  -1   4  17  582.35  113.65
   1  -4  17  450.97   94.77
   1   4 -17  514.44   99.46
  -1  -4  18  224.58  105.15
   1   4  18  142.63   60.01
   1   4  18  223.68   78.90
  -1   4 -18  187.51   75.60
  -1   4  18  201.78   85.41
  -1   4  18  108.80   81.42
   1  -4  18  202.52   79.43
   1   4 -18  320.89   89.10
  -1  -4  19 1111.29  164.97
   1   4  19 1211.27  144.76
   1   4  19 1199.92  149.42
  -1   4 -19 1578.64  175.19
  -1   4  19 1575.13  194.97
  -1   4  19 1168.58  198.01
   1  -4  19 1239.48  159.09
   1   4 -19 1294.47  162.57
  -1  -4  20 1021.69  175.39
   1   4  20 1138.09  142.97
   1   4  20  950.83  130.45
  -1   4 -20 1210.59  141.37
  -1   4  20 1593.29  193.91
  -1   4  20 1532.06  254.58
   1  -4  20 1211.87  169.27
   1   4 -20 1166.95  144.52
  -1  -4  21 1256.85  179.38
   1   4  21 1150.98  153.31
   1   4  21 1098.79  144.16
  -1   4 -21  945.84  114.76
  -1   4  21 1602.80  190.70
  -1   4  21 1292.27  243.67
   1  -4  21 1100.20  182.06
   1   4 -21 1228.77  150.79
  -1  -4  22 2046.41  248.30
   1   4  22 1839.52  195.95
   1   4  22 1765.91  190.34
  -1   4 -22 1566.55  154.81
  -1   4  22 2252.61  240.39
  -1   4  22 1939.59  411.19
   1  -4  22 2002.14  220.69
   1   4 -22 1604.62  173.28
  -1  -4  23  168.48  120.69
   1   4  23   98.01   62.14
   1   4  23  140.70   87.93
  -1   4 -23  187.57   78.09
  -1   4  23   60.85  101.50
  -1   4  23  174.18   72.71
   1  -4  23   -0.38   56.45
   1   4 -23  140.85   88.84
  -1  -4  24  537.74  144.21
   1   4  24  545.76  111.17
   1   4  24  632.09  134.63
  -1   4 -24  612.09  106.85
  -1   4  24  661.47  155.03
  -1   4  24  730.09  152.57
   1  -4  24  528.33  135.77
   1   4 -24  510.23  126.46
  -1  -4  25   90.51   75.17
  -1   4 -25   36.35   66.82
   1   4  25   57.28   49.42
   1   4  25   20.54   53.38
  -1   4  25   -2.94   49.42
   1  -4  25   29.02   54.45
   1   4 -25  147.06   98.07
  -1   4  25   25.21   68.91
  -1  -4  26  400.04  132.85
   1   4  26  560.77  138.49
   1   4  26  464.40  137.46
  -1   4 -26  667.65  122.91
  -1   4  26  911.65  224.78
  -1   4  26  613.55  114.02
   1  -4  26  405.22  123.69
   1   4 -26  493.45  133.55
   1   4  27  229.23   71.86
   1   4  27  250.31  129.23
  -1   4 -27  263.51  103.03
   1  -4  27  368.13  118.89
  -1   4  27  134.29  120.12
   1   4 -27  327.77  121.38
   1   4  28  197.08   60.32
   1   4  28  148.76  128.46
  -1   4  28  223.50  170.29
  -1   4  28  240.72   74.81
   1  -4  28  113.72   72.71
   1   4 -28  141.28  112.67
   1   4  29 1507.56  236.04
   1   4  29 1726.78  232.62
  -1   4  29 1748.52  281.70
  -1   4  29 1674.89  309.09
   1  -4  29 1669.82  201.27
   1   4 -29 1784.06  216.14
   1   4  30  205.34   76.78
   1   4  30   45.11   74.42
   1  -4  30    6.25   64.00
  -1   4  30  279.68  108.36
  -1   4  30  287.67  191.04
   1   4 -30  212.14  153.17
   1   4  31  766.94  172.62
   1   4  31  687.88  191.70
   1  -4  31  794.93  173.95
  -1   4  31  730.70  167.08
  -1   4  31  257.26  158.23
   1   4 -31  434.77  150.17
   1   4  32 1426.24  386.63
   1   4  32 2353.17  234.06
  -1   4  32 1612.28  353.21
   1  -4  32 2635.65  229.68
  -1   4  32 1540.43  392.77
   1   4 -32 1918.90  359.18
  -1  -4  33  -63.43   89.94
   1   4  33   80.23   77.59
   1   4  33   13.04   78.27
  -1   4  33   -0.74   88.51
  -1   4  33   80.86   66.47
   1  -4  33  -21.13   65.30
   1   4 -33   77.53  117.13
  -1  -4  34   32.70   81.74
   1   4  34  107.51   65.88
   1   4  34   85.08  108.27
  -1   4  34   24.51  132.82
  -1   4  34  127.95   71.73
   1  -4  34  122.28  106.14
   1   4 -34  123.93  112.52
  -1  -4  35   52.85  113.26
   1   4  35  245.37  108.59
   1   4  35  308.32  169.56
  -1   4  35  272.84  167.57
  -1   4  35  175.57   60.48
   1  -4  35  215.03  117.81
   1   4 -35  180.77  118.00
  -1  -4  36  166.21  115.79
   1   4  36  299.14  174.83
  -1   4  36  135.10  124.44
   1  -4  36  283.65  136.32
  -1   4  36  335.28  112.22
   1   4 -36  423.98  138.60
  -1  -4  37  -26.29   77.15
   1   4  37   68.61  104.19
  -1   4  37   41.82   88.68
   1  -4  37  -33.63   73.62
  -1   4  37   51.25   86.78
   1   4 -37    7.41   92.51
  -1  -4  38  131.43  143.44
   1   4  38   76.62   91.65
  -1   4  38   67.47  106.73
   1  -4  38   34.58  105.04
   1   4 -38  105.35  132.20
  -1  -4  39  -22.44   79.13
   1   4  39   75.46   96.34
   1  -4  39  -23.06   76.52
  -1   4  39  -20.56   70.12
  -1  -4  40  175.31  145.33
   1  -4 -40   51.84   64.28
   1   4  40   66.60   97.06
   1  -4  40   31.06  110.41
  -1   4  40   90.44   76.44
  -1  -4  41   18.43   85.11
   1  -4 -41   40.34   65.44
  -1   4  41   63.68  102.94
   1  -4  41   28.20   76.46
  -1  -4  42  131.27  135.17
   1  -4 -42   34.75   84.26
   1   4  42   75.76   62.84
  -1   4  42  -18.31   70.12
   1  -4  42   14.18   76.38
  -1  -4  43   92.15  142.04
   1  -4 -43  -10.88   56.89
   1   4  43   -2.28   66.75
   1  -4  43   76.48   75.71
  -1   4  43   82.14  101.78
  -1  -4  44   93.21  172.86
   1  -4 -44   -5.41   60.10
   1   4  44  107.90  136.42
   1  -4  44  -18.38   69.76
  -1   4  44   26.20  103.12
  -1  -4  45   27.49  130.17
   1   4  45   65.55   76.28
  -1   4  45   19.48   83.76
   1  -4  45  -17.34   63.38
  -1  -4  46   37.93   83.29
   1   4  46   48.33  101.89
  -1   4  46  324.67  171.30
   1  -4  46   26.23   67.60
   1   5   0   30.57   40.24
  -1   5   0   55.60   62.24
   1   5   0   45.58   77.48
  -1  -5   1 4859.26  253.60
   1   5   1 4639.71  213.94
  -1   5  -1 5279.82  246.32
   1   5   1 5567.74  282.05
  -1   5   1 4854.31  228.82
   1   5  -1 5318.99  259.86
  -1  -5   2 8429.28  180.71
   1   5   2 8331.52  128.60
  -1   5  -2 8990.46  152.27
   1   5   2 9389.63  192.41
  -1   5   2 8594.75  159.27
   1   5  -2 9596.96  186.58
  -1  -5   3 7977.21  148.88
   1   5   3 8258.42  130.76
  -1   5  -3 8595.22  153.50
   1   5   3 8798.80  192.91
  -1   5   3 8520.08  172.07
  -1  -5   4 2197.30  161.37
   1   5   4 2444.80  171.08
   1   5   4 2363.25  194.05
  -1   5   4 2561.79  199.38
  -1  -5   513598.67  195.15
  -1   5  -515447.31  221.04
   1   5   514871.92  198.79
   1   5   513801.32  214.30
  -1   5   514129.32  169.45
   1   5  -514914.75  241.16
  -1  -5   6 2118.78  155.86
   1   5   6 2067.27  155.57
   1   5   6 2055.12  174.12
  -1   5  -6 2394.07  187.33
   1   5  -6 2379.11  212.82
  -1  -5   7 1993.47  155.95
   1   5   7 1878.82  165.59
  -1   5  -7 1861.75  146.50
   1   5   7 1967.87  148.81
  -1   5   7 2182.47  157.65
   1  -5   7 2092.54  138.41
   1   5  -7 1798.82  169.10
  -1  -5   8 2584.47  199.12
   1   5   8 2388.31  199.09
   1   5   8 2367.49  171.16
  -1   5  -8 2195.40  162.50
  -1   5   8 2460.76  181.98
  -1   5   8 2152.10  176.61
   1  -5   8 2390.97  161.93
   1   5  -8 2443.11  221.36
  -1  -5   9  540.59   92.99
   1   5   9  471.29   95.34
   1   5   9  456.62   70.74
  -1   5  -9  474.73   76.95
  -1   5   9  216.79   73.57
  -1   5   9  468.42   89.61
   1  -5   9  275.30   56.93
   1   5  -9  552.81  131.06
  -1  -5  10 7415.40  199.76
   1   5  10 7363.62  192.86
   1   5  10 6960.87  173.89
   1  -5  10 7633.54  153.67
  -1   5  10 7017.35  183.28
  -1   5  10 7509.34  163.24
   1   5 -10 7417.11  218.17
  -1  -5  11  405.95  100.71
   1   5  11  437.11  108.48
   1   5  11  524.63  104.16
  -1   5 -11  422.44   89.70
  -1   5  11  138.82   75.92
  -1   5  11  488.66  109.83
   1  -5  11  155.67   66.06
   1   5 -11  272.85   83.20
  -1  -5  12  760.03  119.93
   1   5  12 1040.55  138.18
   1   5  12  915.44  122.67
  -1   5 -12 1040.22  139.95
   1  -5  12  643.25   88.39
  -1   5  12  799.57  118.43
  -1   5  12  761.64  115.02
   1   5 -12  939.23  150.09
  -1  -5  13 4007.29  260.65
   1   5  13 3818.24  230.63
   1   5  13 3645.95  213.39
  -1   5  13 3466.32  211.96
  -1   5  13 3812.28  242.26
   1  -5  13 4302.14  239.86
   1   5 -13 3520.66  220.80
  -1  -5  14   14.37   41.56
   1   5  14   39.86   53.14
   1   5  14   45.49   52.43
  -1   5 -14   -2.64   41.72
  -1   5  14   13.17   46.31
   1  -5  14   -5.93   32.89
   1   5 -14   17.59   47.74
  -1  -5  15   63.70   53.86
   1   5  15  260.69   84.40
   1   5  15  110.56   60.98
  -1   5  15  264.26   66.17
  -1   5  15  150.28   87.19
   1  -5  15   84.36   59.64
   1   5 -15  447.51  107.31
  -1  -5  16 1359.55  147.36
   1   5  16 1579.86  164.25
   1   5  16 1307.65  129.57
  -1   5 -16 1468.41  160.95
  -1   5  16 1900.38  350.14
  -1   5  16 1519.26  171.47
   1  -5  16 1246.20  150.22
   1   5 -16 1512.64  175.27
  -1  -5  17 2536.49  242.44
   1   5  17 3065.25  286.58
   1   5  17 2864.73  250.22
  -1   5 -17 2701.66  247.60
  -1   5  17 3047.12  270.01
  -1   5  17 2831.41  280.08
   1  -5  17 2587.83  237.21
   1   5 -17 2611.87  250.46
  -1  -5  18  705.68  116.02
   1   5  18  901.50  133.73
   1   5  18  997.18  119.67
  -1   5 -18  908.86  117.01
   1  -5  18  890.74  116.96
  -1   5  18 1011.44  166.60
  -1   5  18  807.69  121.25
   1   5 -18  937.64  129.41
  -1  -5  19   -5.02   48.90
   1   5  19  -10.39   39.11
   1   5  19    2.14   37.14
  -1   5 -19   61.77   73.16
  -1   5  19   35.46   41.23
  -1   5  19   20.47   52.42
   1  -5  19   13.29   29.82
   1   5 -19   60.50   63.63
  -1  -5  20  584.51  129.93
   1   5  20  900.51  147.41
   1   5  20  836.94  119.78
  -1   5 -20  806.42  121.32
  -1   5  20  841.47  133.96
  -1   5  20  768.14  139.11
   1  -5  20  797.21  137.68
   1   5 -20  732.67  126.20
  -1  -5  21 1075.42  166.91
   1   5  21 1099.90  150.84
   1   5  21 1306.44  148.44
  -1   5 -21 1332.79  142.15
  -1   5  21 1779.64  196.15
  -1   5  21 1273.86  176.48
   1  -5  21 1178.03  147.90
   1   5 -21 1616.22  185.35
  -1  -5  22   77.17   78.80
   1   5  22  154.62  108.47
   1   5  22  107.33   72.11
  -1   5 -22   90.17   63.06
  -1   5  22   34.66   53.06
  -1   5  22  124.57   72.00
   1  -5  22   96.96   68.19
   1   5 -22   44.95   67.95
  -1  -5  23   26.17   54.19
   1   5  23   71.26   89.99
   1   5  23   20.86   43.69
  -1   5 -23    1.57   38.55
  -1   5  23   35.48   50.60
  -1   5  23   28.67   32.40
   1  -5  23   53.53   67.38
   1   5 -23  104.98   84.94
  -1  -5  24  120.58   98.04
   1   5  24  175.38  120.30
   1   5  24  220.62  108.75
  -1   5 -24  283.51   84.56
   1  -5  24  214.88  114.87
  -1   5  24  399.65  100.24
  -1   5  24  207.75  117.23
   1   5 -24  367.17  112.78
  -1  -5  25  411.90  140.12
   1   5  25  431.01  122.95
   1   5  25  438.92  129.52
  -1   5 -25  520.62  114.26
  -1   5  25  369.27  127.32
  -1   5  25  532.39  123.05
   1  -5  25  244.08  123.93
   1   5 -25  829.57  144.20
  -1  -5  26  306.77  128.46
   1   5  26  100.93   85.34
   1   5  26  421.12  132.10
  -1   5 -26  365.14  104.52
  -1   5  26  172.92  114.90
  -1   5  26  563.64  130.33
   1  -5  26  382.20  148.88
   1   5 -26  429.86  125.61
  -1  -5  27  152.73  118.68
   1   5  27  528.67  141.24
   1   5  27  494.09  188.27
   1  -5  27  234.74  138.77
  -1   5  27  320.14  147.53
   1   5 -27  419.85  143.96
  -1  -5  28 1143.51  181.93
   1   5  28 1283.23  225.58
   1   5  28 1301.13  217.54
   1  -5  28 1229.89  197.62
  -1   5  28 1501.39  254.04
   1   5 -28 1618.12  199.45
  -1  -5  29  397.86  138.68
   1   5  29  503.55  207.58
   1   5  29  834.80  202.33
   1  -5  29  290.10  113.26
  -1   5  29  792.10  158.74
  -1   5  29  521.93  183.41
   1   5 -29  746.75  174.52
  -1  -5  30  302.65  130.95
   1   5  30  256.64   72.87
   1   5  30  126.72  118.76
   1  -5  30  252.51  119.58
  -1   5  30  305.59   97.85
  -1   5  30  218.55  142.02
   1   5 -30  224.51  147.05
  -1  -5  31  198.90  112.03
   1   5  31   74.56   55.81
   1   5  31  225.46  138.26
   1  -5  31   40.27   56.86
  -1   5  31  280.17  131.81
  -1   5  31  177.23  160.49
   1   5 -31  113.88   97.99
  -1  -5  32   62.72   71.55
   1   5  32  161.00   80.05
   1   5  32  159.55  102.54
  -1   5  32  132.97  114.49
  -1   5  32  242.76   89.82
   1  -5  32  230.76  102.41
   1   5 -32  484.51  142.68
  -1  -5  33  115.39  100.92
   1   5  33    3.48   48.22
   1   5  33   86.81  102.06
  -1   5  33  160.71  143.87
  -1   5  33  116.91  134.18
   1  -5  33   79.10   82.09
   1   5 -33   -2.10   59.81
  -1  -5  34  121.09  129.34
   1   5  34   52.19   61.01
   1   5  34  131.61  119.25
  -1   5  34   11.72   80.80
  -1   5  34   90.71   72.58
   1  -5  34  -18.89   57.01
   1   5 -34   16.52   57.33
  -1  -5  35  279.59  151.62
   1   5  35   31.12   67.24
   1   5  35  -28.73   70.39
  -1   5  35   92.12  119.21
  -1   5  35  103.72   43.14
   1  -5  35   15.15   59.00
   1   5 -35  145.99  102.07
  -1  -5  36  229.60  141.67
   1   5  36  145.53   70.35
   1   5  36  172.79  118.98
  -1   5  36  162.92  160.80
  -1   5  36  158.91   80.28
   1  -5  36   66.70   65.55
   1   5 -36  120.25  106.90
  -1  -5  37  151.30  142.18
   1   5  37   36.10   63.50
  -1   5  37  -13.11   78.70
  -1   5  37   51.72   53.88
   1   5 -37   29.60   61.77
  -1  -5  38  -23.24   80.90
   1   5  38  148.22  109.92
  -1   5  38  -24.50   72.99
   1  -5  38  -30.77   62.40
  -1   5  38   49.91   40.56
  -1  -5  39   17.73   79.37
   1   5  39   -5.06   58.31
  -1   5  39   64.92  100.79
   1  -5  39    5.25   64.62
  -1   5  39   63.88   83.72
  -1  -5  40   -4.06   76.39
   1   5  40   -2.22   58.62
  -1   5  40  131.23  120.13
   1  -5  40  -25.41   71.84
  -1   5  40   23.98   58.66
  -1  -5  41   15.15   89.32
   1   5  41   32.12   59.37
   1  -5  41   40.41   78.51
  -1   5  41  -12.84   71.94
  -1  -5  42  177.74  141.65
   1   5  42  101.57   81.26
  -1   5  42  219.69  143.93
   1  -5  42   87.85   76.33
  -1  -5  43  456.14  158.18
   1  -5 -43    2.83   58.23
   1   5  43   18.81   64.01
   1  -5  43   72.17   72.82
  -1   5  43   28.70   76.61
  -1  -5  44   11.80   82.19
   1  -5 -44   38.60   83.81
   1   5  44   63.91  123.22
  -1   5  44  108.39  113.25
   1  -5  44   14.21   68.37
  -1  -5  45  -57.37   78.44
   1  -5 -45  132.94  105.14
   1   5  45   68.10  108.05
  -1   5  45   97.18  120.86
   1  -5  45   94.85   98.28
  -1  -5  46  157.79  147.38
   1   5  46   87.94  106.55
  -1   5  46   10.06   83.97
   1  -5  46  119.37  104.51
   1   6   0 1361.70   89.53
   1   6   0 1659.21  151.30
   1   6   1 1654.36  124.76
   1   6   1 2155.63  178.08
  -1   6   1 1791.97  159.39
   1   6  -1 2290.23  185.91
  -1  -6   2 2425.64  226.52
   1   6   2 2347.99  162.81
   1   6   2 2804.65  215.57
  -1   6   2 2369.12  185.29
  -1  -6   3 2031.07  255.55
   1   6   3 2008.64  148.04
   1   6   3 2061.54  175.00
  -1   6   3 1977.22  167.54
  -1  -6   4 1158.93  105.79
   1   6   4 1146.11   97.49
   1   6   4 1197.45  126.12
  -1   6   4 1165.58  117.96
   1   6  -4 1146.61  141.45
  -1  -6   5  935.57   93.69
   1   6   5  936.00   85.16
   1   6   5  973.42  123.36
  -1   6   5  877.57  114.85
   1   6  -5 1071.15  144.01
  -1  -6   6 1408.99  109.40
   1   6   6 1520.07  132.77
   1   6   6 1460.38  137.00
  -1   6   6 1578.39  124.33
  -1  -6   7 5610.59  276.98
   1   6   7 5579.55  287.37
   1   6   7 5876.32  134.50
  -1   6   7 5572.08  259.42
   1  -6   7 6310.72  109.91
  -1  -6   8  498.51   86.64
  -1   6  -8  592.25   97.18
   1   6   8  591.83   87.03
   1   6   8  485.14  104.67
   1  -6   8  536.48   68.46
   1   6  -8  414.33  114.22
  -1  -6   9  397.60   81.30
   1   6   9  425.64   93.55
   1   6   9  491.95   80.90
  -1   6  -9  509.57   96.78
   1  -6   9  386.71   62.16
  -1   6   9  530.67  112.17
  -1   6   9  234.93   56.16
   1   6  -9  490.90  125.67
  -1  -6  10 2797.66  192.17
   1   6  10 2497.29  153.34
   1   6  10 2660.90  179.92
  -1   6 -10 2441.93  192.36
   1  -6  10 2873.70  169.57
  -1   6  10 2583.05  195.51
  -1   6  10 2744.42  179.25
  -1  -6  11 3198.92  218.19
   1   6  11 2896.68  209.75
   1   6  11 2890.67  185.38
  -1   6 -11 2841.32  184.08
   1  -6  11 2951.33  171.58
  -1   6  11 2986.75  218.34
  -1   6  11 2871.92  175.71
   1   6 -11 2810.91  206.94
  -1  -6  12 1185.17  151.07
   1   6  12 1383.99  156.32
   1   6  12 1176.56  131.52
  -1   6 -12 1340.54  139.77
   1  -6  12 1160.16  113.64
  -1   6  12 1515.62  160.25
  -1   6  12 1099.29   94.07
   1   6 -12 1197.48  166.87
  -1  -6  13 1845.73  183.32
   1   6  13 2101.63  198.39
   1   6  13 1898.65  167.49
  -1   6 -13 1935.49  166.16
   1  -6  13 2039.83  179.62
  -1   6  13 2113.35  210.27
  -1   6  13 2116.84  192.24
   1   6 -13 1726.20  168.91
  -1  -6  14   64.93   60.00
   1   6  14   98.62   84.46
   1   6  14   96.75   64.81
  -1   6 -14  102.79   76.44
   1  -6  14   46.30   47.91
  -1   6  14   43.20   70.41
  -1   6  14   35.28   55.59
   1   6 -14  191.88   90.25
  -1  -6  15  147.55   79.15
   1   6  15  157.06   72.89
   1   6  15  193.22   71.04
  -1   6 -15  109.46   72.77
   1  -6  15   56.60   58.07
  -1   6  15  236.35   96.97
  -1   6  15  146.82   78.82
   1   6 -15  286.99  101.19
  -1  -6  16  353.33   92.86
   1   6  16  280.59   86.41
   1   6  16  590.35  100.82
  -1   6 -16  596.42  111.30
   1  -6  16  477.34  100.77
  -1   6  16  434.69  117.89
  -1   6  16  563.39  118.02
   1   6 -16  543.93  122.51
  -1  -6  17 1794.91  190.53
   1   6  17 1687.04  181.70
   1   6  17 1974.40  187.96
  -1   6 -17 1754.27  184.54
   1  -6  17 2009.60  207.43
  -1   6  17 2005.64  229.68
  -1   6  17 2237.51  328.52
   1   6 -17 2145.94  225.68
  -1  -6  18 1286.37  157.46
   1   6  18 1360.94  177.49
   1   6  18 1353.33  150.60
  -1   6 -18 1253.21  140.71
   1  -6  18 1304.65  158.23
  -1   6  18 1365.81  188.91
  -1   6  18 1355.70  156.78
   1   6 -18 1331.06  171.13
  -1  -6  19   87.87   63.54
   1   6  19  182.71   90.97
   1   6  19  218.43   67.37
  -1   6 -19  188.81   68.78
   1  -6  19  125.36   81.55
  -1   6  19  123.03   81.00
  -1   6  19   88.15   53.18
   1   6 -19  240.22  100.43
  -1  -6  20   41.46   56.84
   1   6  20   26.12   46.83
   1   6  20    7.62   47.13
  -1   6 -20   16.17   48.03
   1  -6  20   53.78   54.46
  -1   6  20  -11.80   56.74
  -1   6  20   31.83   39.36
   1   6 -20   94.82   85.43
  -1  -6  21  344.39  117.65
   1   6  21  213.95   99.02
   1   6  21  362.44   84.85
  -1   6 -21  262.52   70.88
   1  -6  21  345.05   94.08
  -1   6  21  411.58  128.01
  -1   6  21  550.24  126.50
   1   6 -21  684.80  122.20
  -1  -6  22  164.01  116.65
   1   6  22   34.90   67.45
   1   6  22  -23.91   35.54
  -1   6 -22  559.17  100.68
  -1   6  22  -21.46   47.09
  -1   6  22   77.38   88.68
   1  -6  22   24.34   37.66
   1   6 -22  301.34  105.94
  -1  -6  23   88.79  102.02
   1   6  23  -14.02   48.94
   1   6  23   64.63   67.98
  -1   6 -23   -4.62   42.13
  -1   6  23   -5.96   45.41
  -1   6  23  -34.04   50.10
   1  -6  23   18.76   43.65
   1   6 -23   13.51   51.12
  -1  -6  24  190.89  113.99
   1   6  24  285.27  129.04
   1   6  24  238.04  103.43
  -1   6 -24  312.11  104.00
   1  -6  24  127.66   83.35
  -1   6  24  258.59  112.90
  -1   6  24  342.09  114.77
   1   6 -24  614.00  120.50
  -1  -6  25  457.21  145.28
   1   6  25  395.51  127.76
   1   6  25  710.49  150.22
  -1   6 -25  618.98  115.04
   1  -6  25  452.10  140.79
  -1   6  25  585.43  144.88
  -1   6  25  636.19  160.98
   1   6 -25 1040.98  179.52
  -1  -6  26   24.22   61.82
   1   6  26  143.59   81.63
   1   6  26  114.18   99.30
   1  -6  26   69.19   83.50
  -1   6  26   37.94   62.63
  -1   6  26  -16.81   62.08
   1   6 -26   -5.61   67.43
  -1  -6  27  119.50  106.61
   1   6  27  192.47  120.34
   1   6  27  115.87  103.21
  -1   6  27   74.14   94.85
  -1   6  27  256.39   83.75
   1  -6  27  108.72  130.74
   1   6 -27  -17.82   73.85
  -1  -6  28 1826.64  262.83
   1   6  28 1272.87  197.21
   1   6  28 1503.38  223.92
  -1   6  28 1963.12  290.49
   1  -6  28 1155.16  222.53
   1   6 -28 1571.93  239.74
  -1  -6  29  139.97   90.72
   1   6  29  138.53   74.90
   1   6  29  266.30  113.42
   1  -6  29  249.41  102.18
  -1   6  29  315.14  102.21
  -1   6  29  370.86  178.33
   1   6 -29  269.50  120.41
  -1  -6  30  -22.02   58.74
   1   6  30   81.17   77.67
   1   6  30  -13.60   59.90
  -1   6  30   86.04   94.75
  -1   6  30  165.12   89.30
   1  -6  30    1.47   62.17
   1   6 -30   95.30   95.43
  -1  -6  31  165.99   97.57
   1   6  31  174.34   81.05
   1   6  31  258.29  141.29
   1  -6  31  142.87  111.42
  -1   6  31  190.51   88.42
  -1   6  31  116.58  117.09
   1   6 -31  256.16  108.16
  -1  -6  32   -7.24   60.09
   1   6  32   36.83   28.22
   1   6  32   28.61   90.57
   1  -6  32   23.09   63.62
  -1   6  32   85.42   46.58
  -1   6  32   99.38   70.30
   1   6 -32   90.70  100.53
  -1  -6  33  211.75   95.84
   1   6  33  265.26   95.90
   1   6  33   33.39   65.29
   1  -6  33  110.37  112.00
  -1   6  33  160.06   84.09
  -1   6  33    0.62   73.86
   1   6 -33  136.30  114.72
  -1  -6  34  159.80  116.11
   1   6  34  199.20   81.33
   1   6  34  157.46  112.19
   1  -6  34  284.85  138.19
  -1   6  34  295.91  124.95
  -1   6  34  264.41  149.16
   1   6 -34  248.26  114.25
  -1  -6  35  257.72  132.32
   1   6  35  188.97   58.55
   1   6  35  162.37  120.47
   1  -6  35   99.14   97.62
  -1   6  35  157.10   66.46
  -1   6  35  109.21  116.76
   1   6 -35  133.09   77.39
  -1  -6  36  144.38   92.55
   1   6  36   39.81   51.83
   1   6  36   35.19   60.09
   1  -6  36   71.62   98.60
  -1   6  36   48.00   53.08
  -1   6  36  110.71  105.80
   1   6 -36   44.35   84.81
  -1  -6  37   28.26   93.59
   1   6  37   60.05   60.82
  -1   6  37    7.44   74.13
   1  -6  37   90.93  122.28
  -1   6  37   43.48   50.52
  -1  -6  38   83.15   98.65
   1   6  38   -4.66   57.51
  -1   6  38    5.34   69.75
   1  -6  38   32.85   71.56
  -1   6  38   92.05   58.04
  -1  -6  39  134.39  114.72
   1   6  39   13.76   53.98
  -1   6  39  282.52  112.00
   1  -6  39  101.77  104.65
  -1   6  39   50.47   50.49
  -1  -6  40   66.02   89.14
   1   6  40    0.53   55.90
  -1   6  40   11.42   68.62
   1  -6  40  123.62   97.39
  -1   6  40   40.67   57.41
  -1  -6  41   63.01   89.52
   1   6  41   83.17   98.06
   1  -6  41   81.81   72.62
  -1   6  41  -62.11   65.54
  -1   6  41   58.15   42.46
  -1  -6  42  211.05  148.05
   1   6  42   49.33   59.95
  -1   6  42   -4.65   68.49
   1  -6  42  -10.47   96.24
  -1   6  42   79.54   68.21
  -1  -6  43   21.72   77.18
   1   6  43   -1.36   66.91
   1  -6  43   36.85   66.69
  -1   6  43  -30.45   76.90
  -1   6  43   18.35   47.38
  -1  -6  44  127.46  108.22
   1   6  44   86.44  106.56
   1  -6  44   47.74   71.08
  -1   6  44   19.53  116.52
  -1  -6  45   26.88   73.57
   1  -6  45   98.94  100.53
  -1   6  45   38.77   77.83
   1   7   010291.28  481.84
   1   7   013113.75  216.47
   1   7   1  198.40   52.77
   1   7   1   75.92   83.31
   1   7  -1  176.06   57.52
  -1  -7   2 3276.96  262.94
   1   7   2 3930.24  212.34
  -1  -7   3 4215.47  301.01
   1   7   3 5015.35  258.05
  -1  -7   410012.08  481.74
   1   7   410769.43  152.74
   1   7   410674.79  209.93
  -1  -7   5 2895.39  176.87
   1   7   5 3149.98  211.35
  -1  -7   6 1376.03  130.54
   1   7   6 1488.55  141.66
   1   7   6 1424.19  152.26
  -1   7   6 1765.31  179.91
  -1  -7   7 6625.42  336.02
   1   7   7 6977.31  347.97
   1   7   7 6339.66  331.80
  -1   7   7 6250.54  298.87
  -1  -7   8 3487.56  213.14
   1   7   8 3627.24  201.98
   1   7   8 3448.83  220.82
   1  -7   8 3903.09  198.09
  -1  -7   9 1041.06  129.68
   1   7   9 1187.72  114.26
   1   7   9 1002.22  135.39
   1  -7   9 1272.23  106.46
   1   7  -9 1358.26  163.56
  -1  -7  10  815.71  111.68
   1   7  10  819.01  124.26
   1   7  10  832.44  106.22
   1  -7  10  755.49   87.48
  -1   7  10  714.77  135.46
  -1   7  10  729.93  102.18
   1   7 -10 1168.40  156.47
  -1  -7  11 1740.90  159.71
   1   7  11 1821.00  178.84
   1   7  11 1730.53  156.13
   1  -7  11 1790.73  150.77
  -1   7  11 1923.83  198.04
  -1   7  11 1682.15  148.08
   1   7 -11 2183.12  218.04
  -1  -7  12 1226.87  145.52
   1   7  12 1442.74  137.52
   1   7  12 1062.07  131.80
  -1   7 -12 1327.54  157.06
   1  -7  12 1140.92  123.91
  -1   7  12 1233.53  169.63
  -1   7  12 1128.59  128.31
   1   7 -12 1400.34  180.57
  -1  -7  13 1309.77  161.06
   1   7  13 1362.05  166.92
   1   7  13 1403.63  153.75
  -1   7 -13 1117.72  143.46
   1  -7  13 1386.67  147.21
  -1   7  13 1419.60  195.00
  -1   7  13 1166.24  133.57
   1   7 -13 1417.04  178.68
  -1  -7  14  246.32   78.83
   1   7  14  121.92   64.87
   1   7  14  312.88   91.50
  -1   7 -14  191.69   74.17
   1  -7  14  115.79   61.30
  -1   7  14  208.84  103.05
  -1   7  14  152.56   67.40
   1   7 -14  267.75   92.19
  -1  -7  15  274.09   98.70
   1   7  15  274.99   91.73
   1   7  15  378.28   87.07
  -1   7 -15  396.33  110.37
   1  -7  15   75.91   56.62
  -1   7  15  425.29  122.77
  -1   7  15  190.22   70.83
   1   7 -15  239.49   89.76
  -1  -7  16  757.55  128.76
   1   7  16  673.34  120.28
   1   7  16  504.78   88.81
  -1   7 -16  689.78  118.19
   1  -7  16  591.29  100.21
  -1   7  16  613.61  142.79
  -1   7  16  615.65  126.86
   1   7 -16  898.68  139.14
  -1  -7  17  -26.98   40.38
   1   7  17   38.15   45.18
   1   7  17   -2.59   33.43
  -1   7 -17   20.56   37.63
   1  -7  17   -9.39   36.65
  -1   7  17   37.22   54.86
  -1   7  17  -11.63   40.17
   1   7 -17   17.73   54.37
  -1  -7  18  470.17  105.52
   1   7  18  467.49  101.54
   1   7  18  552.22   89.12
  -1   7 -18  756.80  114.25
   1  -7  18  534.67  100.64
  -1   7  18  533.40  138.43
  -1   7  18  536.00  128.74
   1   7 -18  533.56  104.29
  -1  -7  19   -1.18   40.92
   1   7  19   21.00   47.81
   1   7  19   35.04   47.32
  -1   7 -19  -21.33   39.95
   1  -7  19  -30.17   37.09
  -1   7  19   34.82   60.34
  -1   7  19   24.64   56.97
   1   7 -19  -18.72   52.65
  -1  -7  20 1116.78  159.58
   1   7  20 1062.71  160.92
   1   7  20 1335.04  154.87
  -1   7 -20 1114.46  148.53
   1  -7  20 1404.12  176.99
  -1   7  20 1085.17  194.42
  -1   7  20 1213.98  162.94
   1   7 -20 1592.83  208.17
  -1  -7  21   88.49   94.22
   1   7  21   34.58   46.87
   1   7  21  129.22   71.90
  -1   7 -21  188.37   87.48
   1  -7  21   54.33   75.03
  -1   7  21  106.10   85.76
  -1   7  21   85.80   77.70
   1   7 -21  232.43   89.03
  -1  -7  22  -19.19   49.48
   1   7  22   49.03   45.08
   1   7  22   65.99   49.73
  -1   7 -22   -9.90   40.13
   1  -7  22   14.45   49.07
  -1   7  22   68.67   87.58
  -1   7  22   14.54   43.87
   1   7 -22   81.89   79.28
  -1  -7  23  561.78  133.96
   1   7  23  767.45  134.97
   1   7  23  813.83  136.78
  -1   7 -23 1008.28  157.06
   1  -7  23  726.92  139.90
  -1   7  23  741.36  166.01
  -1   7  23 1078.20  191.18
   1   7 -23  985.55  178.43
  -1  -7  24    4.81   57.84
   1   7  24  -13.42   48.28
   1   7  24    2.26   39.30
  -1   7 -24   15.76   60.15
   1  -7  24   -5.92   50.78
  -1   7  24   95.59   84.97
  -1   7  24    8.47   49.36
   1   7 -24  304.42  115.92
  -1  -7  25   -7.30   62.75
   1   7  25  -22.39   50.53
   1   7  25  100.17   74.57
   1  -7  25  -17.66   55.97
  -1   7  25   79.55   90.23
  -1   7  25   33.25   53.68
   1   7 -25   41.06   71.80
  -1  -7  26  135.50   91.06
   1   7  26   37.16   51.50
   1   7  26   38.68   49.64
   1  -7  26   16.42   56.58
  -1   7  26   18.80   61.81
  -1   7  26   62.86  102.87
   1   7 -26   95.37   95.65
  -1  -7  27  143.54  110.80
   1   7  27  277.46  120.53
   1   7  27  179.61   95.69
   1  -7  27   -0.56   61.62
  -1   7  27  107.75  104.94
  -1   7  27   27.01   58.68
   1   7 -27  189.53  150.00
  -1  -7  28  937.54  191.29
   1   7  28  778.90  147.36
   1   7  28 1209.10  196.44
   1  -7  28 1020.10  205.57
  -1   7  28  849.91  194.26
  -1   7  28 1286.96  239.69
   1   7 -28  919.84  192.64
  -1  -7  29   59.02   92.13
   1   7  29   94.55   63.72
   1   7  29   46.29   56.14
  -1   7  29  -21.19   66.48
   1  -7  29  168.49  110.24
   1   7 -29  125.40  123.35
  -1  -7  30   35.96   91.87
   1   7  30   31.32   52.88
   1   7  30    3.53   54.69
  -1   7  30   40.02   92.91
   1  -7  30   17.67   51.13
  -1  -7  31   35.37   65.90
   1   7  31  228.47  112.92
   1   7  31  173.78   96.66
   1  -7  31  238.67  117.59
  -1   7  31  132.55  111.49
  -1   7  31  109.94  119.27
   1   7 -31  107.15  105.28
  -1  -7  32  -23.79   68.20
   1   7  32   18.42   28.55
   1   7  32   -3.32   58.47
   1  -7  32   11.08   52.95
  -1   7  32   18.38   36.03
  -1   7  32  -66.18   70.88
   1   7 -32   52.20   84.60
  -1  -7  33  143.73   91.79
   1   7  33   93.48   69.19
   1   7  33   23.44   87.22
   1  -7  33   95.39   80.62
  -1   7  33  176.88   77.40
  -1   7  33  -20.85   71.17
   1   7 -33   85.77   59.79
  -1  -7  34   60.26   69.08
   1   7  34  124.49   54.82
   1   7  34  225.74  118.15
   1  -7  34   29.11   59.11
  -1   7  34  202.89   85.34
  -1   7  34  199.97  128.33
   1   7 -34  189.96  121.10
  -1  -7  35   58.39   99.68
   1   7  35   36.27   36.03
   1   7  35  110.61   88.64
   1  -7  35  -54.30   58.26
  -1   7  35  -20.19   75.90
  -1   7  35  101.26   45.43
   1   7 -35  143.17  122.04
  -1  -7  36   46.79   73.09
   1   7  36   13.14   30.98
   1   7  36   75.59   61.21
  -1   7  36  168.98  103.35
  -1   7  36   73.38   40.32
   1  -7  36  128.06  106.66
  -1  -7  37   49.57   74.07
   1   7  37  189.54  131.14
   1   7  37   58.06   82.07
  -1   7  37  107.53   94.20
  -1   7  37   17.66   47.13
   1  -7  37   91.49   68.66
  -1  -7  38   65.56  103.17
   1   7  38   29.92   52.93
   1  -7  38   30.63   68.45
  -1   7  38   98.43   67.05
  -1   7  38   38.76   46.00
  -1  -7  39   82.58   87.77
   1  -7  39   -6.48   66.66
  -1   7  39   57.58   90.98
  -1   7  39   51.09   45.66
  -1  -7  40  123.25  112.80
   1   7  40   19.15   55.46
   1  -7  40  -58.39   68.73
  -1   7  40   35.10   64.17
  -1   7  40   63.32   62.44
  -1  -7  41   91.12  104.25
   1   7  41   19.98   60.91
   1  -7  41    7.75   62.61
  -1   7  41   81.92   98.94
  -1   7  41  297.69  209.94
  -1  -7  42   53.67   71.89
   1   7  42    3.58   62.28
   1  -7  42  120.81   93.23
  -1   7  42   52.96  106.45
  -1   7  42   31.30   35.06
  -1  -7  43  141.79  111.30
   1   7  43   71.30  104.43
   1  -7  43   71.20   93.68
  -1   7  43   35.27   76.33
  -1   7  43  193.09  188.23
  -1  -7  44   91.11   82.23
   1   7  44   21.25   72.17
   1  -7  44   39.08   65.80
  -1   7  44   24.68   71.48
  -1   7  44   77.17   68.00
   1   8   0 1956.87  141.20
   1   8   1 1054.01  106.41
   1   8   1 1224.80  177.59
   1   8  -1  999.20  104.88
   1   8   2 4747.84  234.01
   1   8  -2 4544.19  228.35
  -1  -8   3 2370.04  272.55
  -1  -8   4 1369.54  260.21
  -1  -8   5 2549.62  330.59
   1   8   5 2614.78  189.18
  -1  -8   6  343.49   70.74
   1   8   6  371.33   69.40
   1   8   6  530.80  118.01
  -1   8  -6  315.49   90.70
   1   8  -6  411.78  113.00
  -1  -8   7  195.08   73.80
   1   8   7  120.42   90.29
   1   8   7   63.72   50.43
  -1   8   7   34.28   64.80
  -1   8   7   21.69   27.68
  -1  -8   8 5035.96  136.41
   1   8   8 5073.25  129.58
   1   8   8 4669.73  381.62
  -1   8  -8 6099.95  174.42
  -1  -8   9  217.28   68.45
  -1   8  -9  574.68  127.69
   1   8   9  182.17   60.34
   1   8   9  287.18  107.26
   1  -8   9  185.89   39.69
   1   8  -9  342.38  110.85
  -1  -8  10 1989.60  191.13
   1   8  10 1801.42  188.61
  -1   8 -10 2121.04  212.10
   1   8  10 1973.40  178.38
   1  -8  10 2051.55  174.70
  -1   8  10 1794.18  158.79
   1   8 -10 2368.14  233.05
  -1  -8  11 1991.93  197.48
   1   8  11 1569.39  180.14
   1   8  11 1666.02  159.04
   1  -8  11 1691.74  153.04
  -1   8  11 1664.33  203.09
  -1   8  11 1479.56   79.02
   1   8 -11 1679.81  182.98
  -1  -8  12 1820.40  186.85
   1   8  12 1815.71  199.92
   1   8  12 1643.81  169.85
  -1   8 -12 1550.89  181.09
   1  -8  12 1779.24  170.71
  -1   8  12 1578.26  194.90
  -1   8  12 1363.78  136.34
   1   8 -12 1886.52  205.21
  -1  -8  13 1378.63  162.92
   1   8  13 1152.76  157.01
   1   8  13 1113.10  137.59
  -1   8 -13 1210.99  164.56
   1  -8  13  979.87  110.29
  -1   8  13 1135.15  171.01
  -1   8  13 1287.06  135.78
   1   8 -13 1385.40  177.87
  -1  -8  14  728.07  120.60
   1   8  14  523.26  115.64
   1   8  14  579.67  105.33
  -1   8 -14  525.85  107.93
   1  -8  14  407.83   74.28
  -1   8  14  516.42  140.79
  -1   8  14  424.35   75.43
   1   8 -14  575.92  137.46
  -1  -8  15  730.48  125.73
   1   8  15  545.31  117.13
   1   8  15  619.60  108.76
  -1   8 -15  602.26  120.58
   1  -8  15  403.77   83.07
  -1   8  15  633.78  151.95
  -1   8  15  557.83   95.39
   1   8 -15  652.89  124.26
  -1  -8  16   36.37   68.92
   1   8  16  111.62   77.56
   1   8  16   31.29   52.81
  -1   8 -16   74.44   81.68
   1  -8  16   23.75   31.39
  -1   8  16   92.53   86.32
  -1   8  16   78.70   67.31
   1   8 -16   24.56   53.67
  -1  -8  17  224.17   93.40
   1   8  17  197.47   94.40
   1   8  17  209.80   79.88
  -1   8 -17  230.22   98.47
   1  -8  17  102.39   55.35
  -1   8  17  105.11   80.05
  -1   8  17  118.57   76.72
   1   8 -17  367.51  124.17
  -1  -8  18  997.27  157.43
   1   8  18  915.48  145.75
   1   8  18  920.73  130.51
  -1   8 -18 1130.86  168.01
   1  -8  18 1041.61  136.25
  -1   8  18 1020.64  171.93
  -1   8  18  858.72  153.32
   1   8 -18 1121.78  179.17
  -1  -8  19 1073.63  166.34
   1   8  19  900.75  141.11
   1   8  19  959.60  136.63
  -1   8 -19 1183.12  164.26
   1  -8  19  758.12  122.30
  -1   8  19  855.25  186.65
  -1   8  19 1188.69  191.73
   1   8 -19 1482.13  199.92
  -1  -8  20  323.82   99.48
   1   8  20  414.60  123.44
   1   8  20  436.77   99.10
  -1   8 -20  487.08  109.50
   1  -8  20   89.14   69.33
  -1   8  20  115.65   93.90
  -1   8  20  217.09  118.53
   1   8 -20  613.62  140.04
  -1  -8  21  112.18   78.89
   1   8  21   41.38   61.68
   1   8  21  117.63   71.49
  -1   8 -21  101.52   80.18
   1  -8  21   77.01   82.13
  -1   8  21  232.47  130.56
  -1   8  21   -6.84   51.80
   1   8 -21  161.33  109.63
  -1  -8  22   11.12   46.49
   1   8  22   31.03   48.57
   1   8  22   67.55   58.74
  -1   8 -22   20.39   45.36
   1  -8  22  121.32   86.26
  -1   8  22   59.15   90.33
  -1   8  22   39.87   52.50
   1   8 -22   62.76   92.87
  -1  -8  23  622.32  170.98
   1   8  23  637.55  168.48
   1   8  23  894.50  141.65
  -1   8 -23 1036.78  154.10
   1  -8  23  724.50  173.87
  -1   8  23  688.47  188.29
  -1   8  23  995.02  177.20
   1   8 -23 1083.19  213.58
  -1  -8  24  110.83  101.87
   1   8  24  164.50   95.20
   1   8  24   49.20   61.07
  -1   8  24   70.69  100.01
   1  -8  24   15.76   39.08
   1   8 -24  177.71   91.94
  -1  -8  25  -22.19   60.31
   1   8  25   24.82   52.43
   1   8  25   14.57   44.62
   1  -8  25  -11.94   41.15
  -1   8  25  105.71  101.88
  -1   8  25   63.44   79.22
   1   8 -25  257.02   71.58
  -1  -8  26  103.32  104.20
   1   8  26  250.91   96.55
   1   8  26  140.10   91.28
   1  -8  26  200.49   99.28
  -1   8  26  101.24   90.78
  -1   8  26  223.01  120.66
   1   8 -26  344.35  169.83
  -1  -8  27  279.09  125.38
   1   8  27  285.85   96.12
   1   8  27  237.05  107.43
   1  -8  27  102.34   90.41
  -1   8  27  510.55  165.93
  -1   8  27  285.35  135.01
   1   8 -27  263.92  121.14
  -1  -8  28   -6.64   58.83
   1   8  28   58.67   67.80
   1   8  28  104.70   65.53
   1  -8  28   -9.53   53.30
  -1   8  28   53.18   93.35
  -1   8  28  -57.56   63.45
   1   8 -28  187.47  105.86
  -1  -8  29   72.52  100.26
   1   8  29    6.59   49.44
   1   8  29   38.97   51.21
  -1   8  29  -15.14   58.73
   1  -8  29   24.57   51.59
   1   8 -29   72.84   93.87
  -1  -8  30  139.30  113.97
   1   8  30  166.36   98.74
   1   8  30   76.95   76.00
  -1   8  30  203.38  125.90
   1  -8  30   96.99   93.94
   1   8 -30   76.82   88.50
  -1  -8  31   71.91   85.31
   1   8  31    0.71   49.68
   1   8  31  115.85   93.39
   1  -8  31   31.25   55.47
  -1   8  31  -56.51   66.51
  -1   8  31   16.29   64.29
   1   8 -31   61.77   89.18
  -1  -8  32   26.95   59.26
   1   8  32   29.84   53.98
   1   8  32   20.03   56.34
  -1   8  32   80.08  115.71
   1  -8  32   73.57   73.19
  -1   8  32   44.21   53.78
   1   8 -32  205.60  111.43
  -1  -8  33  185.27  106.16
   1   8  33  162.61  103.34
   1   8  33  159.90  103.93
  -1   8  33  158.42   64.14
  -1   8  33  114.04  112.35
   1   8 -33  188.21  142.92
  -1  -8  34  109.89  125.95
   1   8  34  108.07   79.67
   1   8  34  160.90   77.34
  -1   8  34  257.21   93.97
  -1   8  34   39.53   89.12
   1   8 -34  405.63  147.63
  -1  -8  35  -16.94   65.12
   1   8  35   13.50   56.58
   1   8  35  111.53   57.56
  -1   8  35    9.25   64.29
  -1  -8  36   85.49  101.37
   1   8  36   32.75   48.25
   1   8  36   83.59   73.96
  -1   8  36   68.50   51.10
  -1   8  36  130.68  120.27
  -1  -8  37   36.71   72.07
   1   8  37   34.43   52.10
   1   8  37   23.42   34.29
  -1   8  37   97.80   99.38
  -1   8  37   -7.01   54.24
  -1  -8  38  181.45  161.32
   1   8  38   38.47   48.47
   1   8  38   90.73   90.21
  -1   8  38  192.27   75.88
  -1   8  38    3.45   68.38
  -1  -8  39  293.25  170.26
   1   8  39   49.70   58.65
  -1   8  39   89.98   96.77
  -1   8  39   98.19   71.61
  -1  -8  40  160.57  107.85
   1   8  40  -39.41   55.66
  -1   8  40    7.59   70.18
  -1   8  40   39.14   42.44
  -1  -8  41  115.00  118.12
   1   8  41   27.26   58.15
  -1   8  41    3.91   98.29
  -1   8  41  169.47   83.97
  -1  -8  42  141.02  132.58
   1   8  42    7.00   62.76
  -1   8  42   13.24   67.33
  -1   8  42   91.19   57.21
  -1  -8  43   69.47   76.31
   1   8  43   58.89   67.07
  -1   8  43   79.75   95.95
  -1   8  43    0.44   40.61
  -1  -8  44  285.55   95.80
   1   8  44   16.81   60.45
  -1   8  44   66.61   66.89
  -1   8  44  -12.21   46.01
   1   9   0  761.36   83.65
   1   9   1 1268.81  118.67
   1   9  -1 1250.59  116.26
   1   9   2  629.68   58.32
  -1   9  -2  993.93  130.23
   1   9   2  760.21  140.85
   1   9  -2  706.29   81.61
   1   9  -2  902.49  153.43
   1   9  -3 1887.12  161.02
  -1  -9   4 5788.21  124.59
   1   9   4 6685.03  114.90
  -1  -9   5  279.17   72.31
   1   9   5  311.44  103.47
  -1  -9   6  989.24  263.83
   1   9   6 1329.93  129.22
   1   9   6 1302.83  189.20
  -1   9  -6 1248.70  141.78
  -1  -9   7  165.19   69.14
   1   9   7  191.10   56.01
   1   9   7  131.60  113.38
  -1   9  -7  168.37   73.09
   1   9  -7  326.53  100.66
  -1  -9   8   34.07   40.37
   1   9   8  128.31   92.23
   1   9   8   40.31   30.61
  -1   9  -8   33.12   44.07
  -1   9   8   98.38   68.01
  -1   9   8   66.32   33.22
   1   9  -8  184.36   92.69
  -1  -9   9  285.86   69.74
   1   9   9  307.38  104.97
   1   9   9  313.99   62.04
  -1   9  -9  315.26   98.25
  -1   9   9  245.67   85.94
  -1   9   9  232.03   51.36
   1   9  -9  242.13   95.83
  -1  -9  10  192.57   63.84
  -1   9 -10  108.76   76.68
   1   9  10  137.21   52.87
   1   9  10  174.74   90.23
  -1   9  10   88.41   42.06
   1   9 -10  139.62   90.57
  -1  -9  11  377.78   88.05
   1   9  11  329.01   97.21
   1   9  11  373.67   65.98
  -1   9  11  354.18   94.90
  -1   9  11  227.60   62.47
  -1  -9  12 2278.56  228.38
   1   9  12 2104.13  193.29
   1   9  12 1821.09  196.88
  -1   9 -12 1839.82  197.49
  -1   9  12 1757.25  205.53
   1   9 -12 1999.52  219.52
  -1  -9  13   52.98   54.63
   1   9  13   61.58   51.96
   1   9  13  125.48   87.72
  -1   9 -13   96.93   92.80
  -1   9  13  225.59   96.99
   1   9 -13  289.88  103.77
  -1  -9  14   78.20   53.87
   1   9  14  107.82   90.83
   1   9  14   80.82   57.78
  -1   9 -14   63.91   87.96
  -1   9  14   71.34   74.64
  -1   9  14   10.00   28.78
  -1  -9  15 3175.57  300.80
   1   9  15 2768.61  286.68
   1   9  15 2146.86  214.00
  -1   9 -15 3035.13  308.66
  -1   9  15 2742.22  290.41
  -1   9  15 3371.16  314.23
   1   9 -15 3617.82  189.63
  -1   9 -16   22.08   68.06
   1   9  16   50.86   74.18
  -1   9  16  -29.19   57.55
  -1   9  16   13.23   45.22
   1   9 -16   31.71   83.83
  -1  -9  17  453.75  110.70
   1   9  17  448.52  108.42
   1   9  17  546.23  116.66
  -1   9 -17  532.08  114.44
  -1   9  17  595.90  157.14
  -1   9  17  476.89   96.17
   1   9 -17  467.70  120.18
  -1  -9  18   75.34   62.64
   1   9  18  114.39   89.15
   1   9  18   35.56   42.72
  -1   9 -18   85.27   69.80
  -1   9  18   56.93   80.99
  -1   9  18   98.24   72.63
   1   9 -18  137.42   98.69
  -1  -9  19   94.64   67.48
   1   9  19   94.13   85.89
   1   9  19   56.71   66.52
  -1   9 -19   37.92   59.02
  -1   9  19   28.44   57.84
  -1   9  19   34.65   42.50
   1   9 -19  104.54   95.24
  -1  -9  20 1191.56  171.19
  -1   9 -20 1208.24  168.35
   1   9  20 1034.95  159.91
  -1   9  20 1131.57  188.18
  -1   9  20 1523.95  212.46
   1   9 -20 2059.80  265.08
  -1  -9  21  428.47  130.51
  -1   9 -21  712.55  169.99
   1   9  21  638.10  180.71
  -1   9  21  409.22  147.96
  -1   9  21  297.94  115.09
   1   9 -21  753.56  205.87
  -1  -9  22   35.95   70.54
   1   9  22  118.14   89.96
   1   9  22   46.02   69.78
  -1   9 -22  137.38   85.88
  -1   9  22   94.59   91.39
  -1   9  22   80.98   78.27
   1   9 -22   68.90  104.25
  -1  -9  23  150.05   85.44
   1   9  23  270.32   96.16
   1   9  23  394.13  128.53
  -1   9  23  688.08  175.41
  -1   9  23  296.34  116.55
   1   9 -23  520.13  179.53
  -1  -9  24   89.17   68.56
   1   9  24   51.59   84.49
  -1   9  24   32.18   55.94
  -1   9  24   28.82   63.52
   1   9 -24   68.60   74.59
  -1  -9  25  138.76   97.45
   1   9  25  180.14  105.75
   1   9  25  202.18  110.99
  -1   9  25  249.85  129.76
  -1   9  25  247.07  126.51
   1   9 -25  398.79  201.99
  -1  -9  26   73.95   60.70
   1   9  26   67.86   70.08
   1   9  26  259.09  111.96
  -1   9  26  289.57  131.83
  -1   9  26  200.21  112.72
   1   9 -26  410.26  178.06
  -1  -9  27  162.50   96.89
   1   9  27  213.48   95.93
   1   9  27  156.05   98.98
  -1   9  27  224.99  123.37
  -1   9  27  109.37   96.47
   1   9 -27  116.21  101.89
  -1  -9  28   79.29   98.34
   1   9  28  -36.57   53.24
   1   9  28   61.22   87.70
  -1   9  28   46.91   59.32
  -1   9  28   53.53   80.72
   1   9 -28   41.78   95.24
  -1  -9  29   73.29   76.08
   1   9  29   32.61   50.11
   1   9  29   78.80   75.49
  -1   9  29   60.18   88.06
  -1   9  29   69.40   74.09
   1   9 -29  152.74  100.64
  -1  -9  30   80.21   78.64
   1   9  30  -39.43   51.78
   1   9  30  139.65   65.75
  -1   9  30  165.60  111.41
  -1   9  30   46.79   75.99
   1   9 -30   22.13   64.14
  -1  -9  31    6.20   57.54
   1   9  31  -17.08   48.18
   1   9  31   30.33   51.97
  -1   9  31   97.89   79.32
   1   9 -31   42.72   66.08
   1   9  32  132.68   70.91
   1   9  32   30.56   66.92
  -1   9  32   75.89   34.76
  -1   9  32   22.91   54.33
   1   9 -32  166.81  136.38
   1   9  33  109.77   76.92
   1   9  33   43.68   47.05
  -1   9  33   24.66   48.38
  -1   9  33   38.13   73.06
   1   9 -33   11.42   66.42
   1   9  34   41.98   55.96
   1   9  34   86.16   66.10
  -1   9  34   -1.54   62.65
  -1   9  34    9.09   57.62
   1   9  35  -18.27   54.22
   1   9  35   65.92   47.71
  -1   9  35   24.55   65.85
  -1   9  35   49.35   84.07
   1   9  36  128.47   58.80
   1   9  36   27.77   54.17
  -1   9  36   -2.66   64.76
  -1   9  36   -8.95   60.40
   1   9  37    2.63   29.08
   1   9  37   15.41   53.96
  -1   9  37  -23.18   63.23
  -1   9  37  -27.40   64.55
   1   9  38   -2.54   57.37
   1   9  38   78.04   50.69
  -1   9  38   98.23  113.43
  -1   9  38  105.39   63.62
   1   9  39   17.45   49.49
   1   9  39   88.69   85.76
  -1   9  39   59.57   61.56
  -1   9  39  116.92   85.21
   1   9  40   66.63   80.56
  -1   9  40   89.10   89.50
  -1   9  40   24.62   35.20
   1   9  41   92.71   87.92
  -1   9  41  109.58   99.11
  -1   9  41   73.96   64.65
   1   9  42   55.81   81.62
  -1   9  42   48.29   50.78
   1  10   0  533.67  121.52
  -1  10   1 4201.08  335.17
   1  10  -1 5147.12  186.85
  -1  10  -2  690.41  103.57
  -1  10   2 1031.44  131.26
  -1  10  -3 1848.09  180.16
   1  10   3 1029.86  176.21
  -1  10   3  969.13  125.65
  -1  10  -4 3970.93  324.52
   1  10  -4 4045.38  342.72
   1  10   6  234.10  120.80
   1  10  -6  538.13  129.45
   1  10   7  669.88   74.98
   1  10   7  556.94  128.10
  -1  10   7  546.92  105.43
   1  10   8  985.17  167.26
  -1  10   8 1031.55  149.20
   1  10   9  452.71  123.60
  -1  10   9  582.69  112.83
   1  10  -9  654.67  147.14
   1  10  10  446.53   77.92
   1  10  10  372.46  105.33
  -1  10 -10  582.33  124.17
   1  10 -10  445.81  126.79
   1  10  11  323.05   70.59
   1  10  11  472.88  128.36
  -1  10 -11  504.02  112.60
   1  10 -11  288.13   93.69
   1  10  12  175.56   65.24
   1  10  12   83.39   70.28
  -1  10 -12  166.30  106.56
   1  10 -12  153.80   92.66
   1  10  13   25.29   27.93
   1  10  13    1.78   48.11
  -1  10 -13   84.92   86.91
  -1  10  13   10.78   46.49
   1  10 -13   87.18   78.18
   1  10  14  103.92   56.54
   1  10  14  109.89   84.01
  -1  10 -14  191.69  117.43
  -1  10  14   91.66   66.34
   1  10 -14  149.46   93.21
   1  10  15  105.68   53.46
   1  10  15  221.60  106.98
  -1  10 -15  136.99   91.28
  -1  10  15  145.07   96.94
   1  10 -15  121.09  101.74
   1  10  16  132.10   61.28
   1  10  16  163.20   92.57
  -1  10 -16  235.45  133.25
  -1  10  16   78.45   65.87
   1  10 -16  282.06  105.75
   1  10  17   97.11   67.58
   1  10  17   49.91   64.51
  -1  10 -17   71.57   78.13
  -1  10  17   94.31   77.24
   1  10 -17  109.27  102.44
   1  10  18   22.60   49.11
   1  10  18   32.90   46.39
  -1  10 -18   82.47   91.92
  -1  10  18   14.09   56.16
   1  10 -18    0.28   60.51
   1  10  19  156.95   87.70
   1  10  19  129.43   68.98
  -1  10 -19  224.47   80.43
  -1  10  19  215.67  105.76
  -1  10  19  184.21   92.26
   1  10 -19  223.26  120.30
   1  10  20 2614.83  245.44
  -1  10 -20 3398.65  285.99
  -1  10  20 1890.49  206.79
   1  10 -20 3465.80  324.22
   1  10  21  485.32  127.16
  -1  10 -21  469.32  129.58
  -1  10  21  409.85  137.98
   1  10 -21  561.86  178.19
   1  10  22   41.98   52.59
   1  10  22   94.98   89.66
  -1  10 -22   13.71   45.88
  -1  10  22  119.47  106.05
  -1  10  22   55.24   65.57
   1  10 -22   -2.06   80.04
   1  10  23  442.46  134.72
   1  10  23  561.92  141.82
  -1  10  23  665.22  163.24
  -1  10  23  620.04  168.23
   1  10 -23  785.97  180.34
   1  10  24  128.90   98.85
   1  10  24  114.86   85.96
  -1  10  24  293.01  139.26
  -1  10  24   38.58   50.08
   1  10 -24  267.19  164.18
   1  10  25   65.15   75.39
   1  10  25   69.19   73.83
  -1  10  25  189.52  100.46
  -1  10  25  126.98  113.18
   1  10 -25  249.89  165.30
   1  10  26   -6.85   51.27
   1  10  26   -4.53   42.15
  -1  10  26   16.37   57.67
  -1  10  26   77.84   73.65
   1  10 -26   50.49   77.38
   1  10  27   87.90   71.00
   1  10  27   44.22   72.87
  -1  10  27   62.56   63.65
  -1  10  27    7.16   49.54
   1  10 -27   67.74   71.11
   1  10  28   48.68   76.12
   1  10  28   28.42   42.32
  -1  10  28   44.22   87.79
  -1  10  28   22.06   68.86
   1  10 -28    4.02   72.07
   1  10  29   68.09   74.74
   1  10  29  105.26   75.22
  -1  10  29  155.41   92.36
  -1  10  29   49.22   50.99
   1  10 -29   64.00   70.78
   1  10  30   -5.99   49.97
   1  10  30  198.26   62.21
  -1  10  30   65.07   58.24
  -1  10  30   31.57   51.74
   1  10 -30   77.46   99.00
   1  10  31   24.42   51.95
   1  10  31   30.34   40.67
  -1  10  31   11.60   61.65
  -1  10  31  -16.49   53.79
   1  10 -31   22.25   66.38
   1  10  32   45.34   75.51
   1  10  32   77.16   72.83
  -1  10  32  105.02   90.21
  -1  10  32  344.14  141.84
   1  10 -32  131.44   95.00
   1  10  33   19.48   53.99
   1  10  33   93.69   63.17
  -1  10  33   79.91   54.41
  -1  10  33    7.89   55.83
   1  10  34   82.21   92.49
   1  10  34  -15.23   46.50
  -1  10  34   20.94   43.34
  -1  10  34    6.37   53.69
   1  10  35   62.96   85.67
   1  10  35   10.39   53.40
  -1  10  35   23.12   86.50
  -1  10  35   44.41   53.17
   1  10  36  320.09  113.71
   1  10  36  136.90   94.66
  -1  10  36  204.97  139.74
  -1  10  36  166.01  126.57
   1  10  37  108.58   78.02
  -1  10  37   72.05   79.16
  -1  10  37   21.43   54.73
   1  10  38   90.01   36.32
   1  10  38   25.71   70.90
  -1  10  38   -3.81   61.13
  -1  10  38   71.65   80.32
   1  10  39   64.63   39.86
   1  10  39   46.03   76.88
  -1  10  39  147.37  106.78
  -1  10  39   28.11   84.63
   1  10  40   39.67   57.70
  -1  10  40   20.46   59.73
  -1  10  40   16.59   27.51
   1  10  41   -0.54   55.31
  -1  10  41   48.09   56.57
  -1  10  41   49.01   49.53
  -1  11   0  103.05   84.57
   1  11   0  113.05  118.40
  -1  11  -1  135.49   79.95
   1  11   1  130.70   98.57
  -1  11   1  151.42   72.25
   1  11  -1  285.79  114.06
  -1  11  -2   83.25   59.96
  -1  11   2   96.05   81.66
   1  11  -2  128.47  122.68
   1  11   3   17.46   61.39
  -1  11   3  -16.61   46.33
   1  11  -3  159.50  142.10
   1  11   4  412.61  125.56
  -1  11   4  366.23  104.73
   1  11  -4  843.96  158.45
   1  11   5 1589.81  199.66
  -1  11   5 1533.10  175.22
   1  11   6 2558.40  270.88
  -1  11   6 2675.69  278.32
   1  11   7 1443.29  200.17
  -1  11   7 1350.35  174.02
   1  11   8  301.42  112.19
  -1  11   8  406.40  101.72
   1  11   9 1069.40  158.11
   1  11  10  590.38  131.22
   1  11  11 1548.73  198.79
   1  11  12    9.27   49.90
  -1  11 -12    3.43   55.95
  -1  11  12  169.25   75.96
   1  11  13  892.65  154.60
  -1  11 -13  984.54  169.60
   1  11  14   37.17   70.01
  -1  11 -14   72.60   59.63
  -1  11  14   16.29   69.07
   1  11 -14  118.65   87.40
   1  11  15   95.11   85.77
  -1  11 -15   84.25   85.01
  -1  11  15   36.79   49.18
   1  11 -15   93.16  113.28
   1  11  16  764.61  187.33
  -1  11 -16 1192.53  182.08
  -1  11  16  821.83  149.63
   1  11 -16 1002.84  164.22
   1  11  17  228.20   82.66
  -1  11 -17  119.62   96.93
  -1  11  17  148.21   98.26
   1  11 -17  194.02  112.50
   1  11  18  277.15   98.68
  -1  11 -18  426.36  140.10
  -1  11  18  484.57  150.67
   1  11 -18  523.46  166.41
   1  11  19   17.93   35.34
   1  11  19   38.54   70.42
  -1  11  19   -5.93   57.95
   1  11 -19  122.92  125.26
   1  11  20  841.95  164.88
  -1  11 -20 1112.38  180.67
  -1  11  20  732.91  154.85
   1  11 -20 1260.07  216.55
   1  11  21  127.64   75.24
  -1  11  21  140.62  112.62
   1  11 -21  268.14  156.55
   1  11  22   77.97   70.60
  -1  11  22  287.10  145.09
   1  11 -22  -28.81   81.17
   1  11  23  724.54  183.82
  -1  11  23  303.02  114.86
   1  11 -23 1019.69  263.46
   1  11  24  349.56  125.24
   1  11  24  219.34  129.24
  -1  11  24  247.64  123.37
   1  11  25   81.76   64.81
   1  11  25   -0.56   56.55
  -1  11  25   98.53  105.81
   1  11 -25  467.90  147.59
   1  11  26  750.22  145.20
   1  11  26  733.42  169.81
  -1  11  26 1036.58  211.65
   1  11 -26 1247.00  192.65
   1  11  27   86.80   72.50
   1  11  27   15.92   55.54
  -1  11  27  230.73   82.53
   1  11 -27  185.20  146.69
   1  11  28   40.24   44.17
   1  11  28   62.27   82.18
  -1  11  28   15.30   61.49
   1  11 -28   15.55   74.20
   1  11  29   35.73   61.89
   1  11  29  104.31   99.41
  -1  11  29   19.46   61.95
   1  11 -29  -15.23   71.05
   1  11  30   80.35   62.20
   1  11  30   29.10   54.77
  -1  11  30   52.33   64.16
   1  11 -30  174.30  122.78
   1  11  31   16.64   43.33
   1  11  31   19.27   54.08
  -1  11  31   40.77   63.95
   1  11 -31   78.87  114.20
   1  11  32    0.52   40.48
   1  11  32    3.21   54.87
   1  11  33   40.54   62.68
   1  11  33  170.01   86.99
   1  11  34  175.26   86.29
   1  11  34  127.09   87.97
  -1  11  34  146.66  107.09
   1  11  35  110.13   95.00
   1  11  35  182.55  115.12
  -1  11  35   17.19   95.29
   1  11  36   78.84   81.80
   1  11  36   65.16   86.38
  -1  11  36   50.34   71.34
   1  11  37   29.64   47.80
   1  11  37    6.06   48.45
  -1  11  37  109.39   81.11
   1  11  38  -42.40   49.11
   1  11  38   12.48   42.54
  -1  11  38   42.24   51.39
   1  11  39   89.38   70.68
   1  11  39   43.21   33.42
  -1  11  39   59.54   68.51
   1  11  40   64.33   77.08
   1  11  40   58.07   89.32
  -1  11  40   63.83   67.68
   1  12   1  810.90  158.38
   1  12   3 1720.76  212.14
   1  12  -3 2278.86  270.06
  -1  12  -5  423.75  114.55
   1  12   6  204.74  101.30
  -1  12   6  218.77  103.76
  -1  12  -7  851.98  146.50
   1  12  -7 1332.26  232.36
   1  12   8  128.24   78.80
  -1  12  -8   23.84   52.22
  -1  12   8   -3.76   55.83
   1  12  -8   84.67  114.82
   1  12   9  154.77   78.84
  -1  12   9  139.20   91.67
   1  12  -9  120.81  139.41
   1  12  10  369.35  128.34
  -1  12 -10  521.77  146.97
  -1  12  10  428.68  132.63
   1  12 -10  521.11  169.03
   1  12  11  226.87   86.59
  -1  12 -11  257.04  113.99
  -1  12  11  228.12   92.80
   1  12 -11  378.77  162.21
   1  12  12   81.32   95.88
  -1  12 -12   71.09   81.86
  -1  12  12  147.40   89.04
   1  12 -12  322.48  138.29
   1  12  13   49.15   50.94
  -1  12 -13  -15.16   59.72
  -1  12  13  118.27  107.06
   1  12 -13  138.21  116.86
   1  12  14  411.13  132.25
  -1  12 -14  275.17  103.80
  -1  12  14  531.09  154.31
   1  12 -14  604.00  189.93
   1  12  15  192.04   96.20
  -1  12 -15  302.18  124.07
  -1  12  15  197.98  117.13
   1  12 -15  204.45  107.03
   1  12  16   34.61   67.92
  -1  12 -16  202.32  114.34
  -1  12  16  345.51   72.89
   1  12  17  409.13  129.06
  -1  12 -17  159.50   99.87
  -1  12  17  254.72  120.36
   1  12 -17  360.64  133.92
   1  12  18  505.26  149.71
  -1  12 -18  608.30  165.91
  -1  12  18  565.85  176.14
   1  12 -18  849.99  231.42
   1  12  19  401.29  125.26
  -1  12 -19  479.60  147.69
  -1  12  19  358.47  129.76
   1  12 -19  402.33  142.02
   1  12  20   59.72   69.52
  -1  12 -20    2.48   78.19
  -1  12  20   19.45   58.36
   1  12 -20  -18.63   86.60
   1  12  21  346.92  123.97
  -1  12  21  643.13  182.51
   1  12 -21  653.55  210.64
   1  12  22  171.45   98.82
  -1  12  22   72.40   87.80
   1  12 -22  182.85  112.22
  -1  12  23  188.81  103.48
   1  12 -23  269.50  126.92
   1  12  24   16.26   48.44
  -1  12  24  193.73  118.43
   1  12 -24  265.39  100.72
   1  12  25    4.74   51.18
  -1  12  25   51.23  107.01
   1  12 -25   40.34  117.59
   1  12  26    0.67   51.80
  -1  12  26  -30.69   61.92
   1  12 -26   69.59  100.87
   1  12  27   73.61   94.37
  -1  12  27   43.11   85.94
   1  12 -27  258.92  126.69
   1  12  28  -18.32   54.73
  -1  12  28    4.94   57.31
   1  12 -28  135.45  123.13
   1  12  29   37.72   79.93
  -1  12  29   12.20   58.48
   1  12 -29   36.45   94.98
   1  12  30   61.42   57.97
  -1  12  30   90.04   83.98
   1  12 -30   96.85  107.11
   1  12  31    4.18   54.01
  -1  12  31    8.45   61.64
   1  12  32  115.94   80.42
  -1  12  32    2.40   60.56
   1  12  33  132.42  103.22
   1  12  34   53.31   80.49
  -1  12  34   19.81   65.53
   1  12  35   15.30   50.83
  -1  12  35   83.17  120.65
   1  12  36   18.97   50.17
  -1  12  36   24.55   49.19
   1  12  37  -26.16   52.09
  -1  12  37  -22.95   55.58
   1  12  38  109.04  100.97
  -1  12  38   -4.21   32.81
   1  13   0  154.44  115.79
   1  13   1  637.11  191.69
  -1  13   1  703.85  180.11
   1  13  -2 1223.12  199.13
  -1  13  -3   75.31  116.11
   1  13  -3   93.93  141.37
   1  13   4   94.36   83.01
  -1  13   4   73.16   89.66
   1  13  -4  259.28  167.57
   1  13  -7  190.00  121.80
   1  13   8  201.12  111.40
  -1  13   8  189.47   92.58
   1  13   9  498.97  154.35
  -1  13  -9  878.45  189.33
  -1  13   9  403.51  139.73
   1  13  10  267.20  100.09
  -1  13 -10  138.46   98.50
  -1  13  10  151.33   89.05
   1  13 -10  214.82  134.94
   1  13  11   15.95   50.39
  -1  13 -11  103.81   79.25
  -1  13  11   54.94   83.65
   1  13 -11   75.52   76.58
   1  13  12   63.60   67.46
  -1  13 -12   25.28   55.93
  -1  13  12  104.09   87.20
   1  13 -12   30.10   79.29
   1  13  13    7.63   48.72
  -1  13 -13   83.96   85.53
  -1  13  13   28.98   60.33
   1  13 -13  178.42  107.27
   1  13  14   84.97   78.10
  -1  13 -14   18.64   55.45
  -1  13  14   48.10   63.02
   1  13 -14  -48.58   75.51
   1  13  15  123.97   84.00
  -1  13 -15  180.83  105.52
  -1  13  15  210.79  126.80
   1  13 -15   93.22  110.24
   1  13  16  195.86   98.07
  -1  13  16  128.94  111.56
   1  13 -16  145.26  106.26
   1  13  17  109.47   61.59
  -1  13 -17  567.43  161.04
  -1  13  17  297.25  126.53
   1  13 -17  504.45  200.37
   1  13  18   35.13   44.32
  -1  13  18   17.13   59.75
   1  13 -18   74.74  109.61
   1  13  19  115.27   64.90
  -1  13 -19   84.52   79.51
  -1  13  19  131.80   81.93
   1  13 -19   80.86  110.23
   1  13  20  232.62  109.21
  -1  13  20  279.86  141.95
   1  13 -20  399.29  140.92
   1  13  21  433.58  133.93
  -1  13  21  187.87   92.92
   1  13 -21  643.18  173.74
   1  13  22    3.50   46.92
  -1  13  22   28.92   58.85
   1  13 -22   60.58  125.23
   1  13  23   56.97   78.97
  -1  13  23   59.79   83.07
   1  13 -23  227.73  158.41
  -1  13  24  167.28  109.02
   1  13 -24  652.04  159.54
  -1  13  25   35.64   90.62
   1  13 -25   48.97   71.82
   1  13  26   56.63   72.77
  -1  13  26    5.07   62.69
   1  13 -26  -49.88   70.30
   1  13  27  161.46  106.18
  -1  13  27   76.07   90.50
   1  13 -27  279.84  142.04
   1  13  28  129.88  100.17
  -1  13  28  117.46   86.13
   1  13 -28  137.66  111.77
   1  13  29   34.80   61.19
  -1  13  29   37.10   61.33
   1  13 -29  153.72  101.40
   1  13  30   66.99   78.51
  -1  13  30  144.86  106.45
   1  13  31  -23.88   57.01
  -1  13  31    2.26   55.83
   1  13  32    4.97   54.29
  -1  13  32   19.25   60.34
   1  13  33   73.49   54.35
  -1  13  33  318.88  131.61
   1  13  34   19.71   52.71
   1  13  35   21.31   70.63
  -1  13  35   86.83   95.43
   1  13  36   32.99   53.60
  -1  13  36  116.25   51.77
  -1  14   0   67.43   85.01
   1  14   0   88.63  116.42
   1  14   1   34.05   82.85
  -1  14   1  134.38   90.80
  -1  14  -3  158.05  111.12
   1  14   3  408.85  163.65
   1  14  -3  126.76  124.48
   1  14   4   34.71  111.07
  -1  14   4   13.67   59.90
   1  14  -4   50.17   86.20
   1  14   5  606.56  188.04
  -1  14   5  723.76  188.34
   1  14   6  609.60  181.02
  -1  14  -7  663.59  165.11
  -1  14   7  446.19  137.08
  -1  14   9 1087.74  240.43
   1  14  10  681.17  171.69
  -1  14  10  699.00  193.07
  -1  14  11  961.64  234.18
  -1  14  12  861.82  216.41
   1  14  13  438.43  138.73
  -1  14  13  436.38  156.63
   1  14 -13  125.13  114.28
   1  14  14  436.39  130.31
  -1  14 -14  783.15  198.20
  -1  14  14  375.17  153.92
   1  14 -14  645.73  204.44
   1  14  15  278.48  105.52
  -1  14  15  483.61  178.51
   1  14 -15  115.12  110.60
   1  14  16   32.84   49.17
  -1  14 -16   88.39   92.21
  -1  14  16   76.50   91.62
   1  14 -16  171.87  139.70
   1  14  17  -15.27   45.33
  -1  14 -17  319.33  100.18
  -1  14  17  128.34  112.13
   1  14 -17   68.13   75.76
   1  14  18  -14.64   47.05
  -1  14 -18  -11.73   53.83
  -1  14  18   -2.29   64.25
   1  14 -18    0.50   76.03
   1  14  19   59.83   46.96
  -1  14 -19  152.83   96.74
  -1  14  19   79.62  107.61
   1  14 -19  257.93  127.08
   1  14  20  455.03   71.44
  -1  14  20  123.06  131.74
   1  14 -20  199.98  146.00
   1  14  21  137.09   79.90
  -1  14  21   70.56  101.96
   1  14 -21  261.88  139.35
   1  14  22   84.34   63.03
  -1  14  22   64.57   92.86
   1  14 -22   93.47   67.74
   1  14  23    7.69   42.96
  -1  14  23   73.39   94.28
   1  14 -23   70.62  119.95
   1  14  24   60.28   77.16
  -1  14  24  135.32  120.35
   1  14 -24  207.44  144.28
  -1  14  25   30.40   65.03
   1  14 -25   64.62  118.48
   1  14  26   56.70   68.45
  -1  14  26   39.17   63.19
   1  14 -26  186.65  127.60
   1  14  27  234.65   84.11
  -1  14  27   91.30   84.17
   1  14 -27   87.52   85.34
   1  14  28   23.66   55.86
  -1  14  28  128.08   86.67
   1  14  29   24.92   58.08
  -1  14  29   75.74   59.60
   1  14  30  152.55  105.81
  -1  14  30   88.78  103.42
   1  14  31   15.76   55.43
  -1  14  31  130.43  104.07
   1  14  32   27.09   47.99
  -1  14  32   12.50   59.84
   1  14  33   -1.99   50.66
  -1  14  33   41.38   60.43
   1  14  34   38.10   55.79
  -1  15  -2  313.45  137.99
   1  15   2  332.76  166.05
   1  15  -2  149.33  117.15
   1  15   3  199.92  148.21
  -1  15   4  836.94  194.71
  -1  15  -5  246.84  115.63
   1  15   5  249.32  126.92
   1  15  -5  318.51  157.70
   1  15   6  113.46  138.15
  -1  15   6  259.21  120.88
   1  15  -6  165.59  139.87
   1  15   7  301.53  175.81
  -1  15  -7  298.72  123.74
  -1  15   7  159.02   90.42
   1  15  -7  432.22  172.88
   1  15   8   77.18  124.34
  -1  15  -8  140.98  107.67
  -1  15   8  134.53  109.48
   1  15  -8  138.81  143.56
   1  15   9  234.14  140.62
  -1  15  -9  250.17  108.15
  -1  15   9  311.34  126.63
   1  15  -9  449.55  179.79
   1  15  10  111.58   94.65
  -1  15 -10   86.88  116.04
  -1  15  10  180.19  111.42
   1  15 -10  256.09  148.68
   1  15  11  227.13  112.38
  -1  15 -11  192.91  101.58
  -1  15  11  166.22  104.43
   1  15 -11  324.42  168.28
   1  15  12  155.02  120.15
  -1  15 -12  106.18  106.31
  -1  15  12   24.59   80.96
   1  15 -12   20.58   81.02
   1  15  13    9.49   57.58
  -1  15 -13   21.47   52.70
  -1  15  13   36.34   82.70
   1  15 -13  -26.42   76.04
   1  15  14   -8.28   52.43
  -1  15 -14   27.39   73.83
  -1  15  14   23.46   58.13
   1  15 -14   33.17   76.39
   1  15  15   64.14   73.14
  -1  15 -15   83.07   91.95
  -1  15  15   10.43   57.55
   1  15 -15  -27.97   78.53
   1  15  16   83.93   75.78
  -1  15 -16   94.51   94.61
  -1  15  16   43.74   81.82
   1  15 -16  221.61  136.71
   1  15  17   82.74   71.55
  -1  15 -17  150.40   96.04
  -1  15  17  111.83  112.98
   1  15 -17   48.95  129.45
   1  15  18  199.43   85.95
  -1  15  18  241.77  110.91
   1  15 -18  424.02  145.80
   1  15  19   -5.55   48.49
  -1  15  19   26.92   67.27
   1  15 -19  100.06   96.51
   1  15  20   69.87   63.11
  -1  15  20  204.95  134.71
   1  15 -20  164.41  110.71
   1  15  21   67.74   62.96
  -1  15  21  108.93  115.24
   1  15 -21  156.83   98.50
   1  15  22  110.11   66.61
  -1  15  22   50.98   98.62
   1  15 -22   98.59  125.69
   1  15  23  196.67   68.75
  -1  15  23   -8.32   68.86
   1  15 -23  178.20  122.26
   1  15  24   57.61   46.66
  -1  15  24   11.45   69.21
   1  15 -24  114.18   88.85
  -1  15  25   33.79   90.51
   1  15 -25  132.49  106.00
  -1  15  26   87.89   85.21
   1  15 -26   81.68   90.03
   1  15  27   -7.52   54.25
  -1  15  27   39.97   81.26
   1  15  28   18.18   60.98
  -1  15  28   56.52   77.77
   1  15  29   94.76   78.59
  -1  15  29   15.35   54.15
   1  15  30   -5.46   47.81
  -1  15  30   41.57   55.94
   1  15  31   40.05   62.77
  -1  15  31  102.74   83.91
   1  15  32   28.17   49.76
  -1  15  32   28.77   57.08
  -1  16  -1  437.19  125.93
   1  16  -1  763.15  183.35
  -1  16  -2   56.61  110.10
   1  16   2  101.87  105.13
   1  16  -2  170.88  134.28
   1  16   3  213.20  135.39
  -1  16  -3  121.21  121.98
  -1  16   3  107.75  103.71
   1  16   4  289.92  125.41
  -1  16   4  287.69  118.18
   1  16  -4  378.81  129.29
   1  16   5  232.08  115.21
   1  16   6  520.91  157.98
  -1  16   6  107.95  102.02
   1  16   7  552.08  144.51
  -1  16  -7  301.18  130.16
   1  16  -7  294.57  135.36
   1  16   8  107.22  129.98
  -1  16  -8  145.44   91.07
  -1  16   8   80.72   60.12
   1  16  -8  100.28  145.85
   1  16   9  195.85  126.75
  -1  16  -9  103.38   76.79
  -1  16   9  190.40  100.99
   1  16  -9  160.77  107.99
   1  16  10  161.93  101.60
  -1  16 -10  285.29  111.64
  -1  16  10  174.38   89.87
   1  16 -10  134.88  134.13
   1  16  11  115.95  104.80
  -1  16 -11  114.61   73.63
   1  16 -11  136.62  105.94
   1  16  12  269.09  142.56
   1  16 -12  454.34  155.36
   1  16  13  102.03  123.90
  -1  16 -13   15.63   56.27
  -1  16  13   56.81   53.88
   1  16 -13  167.59  125.35
   1  16  14  329.68  134.09
  -1  16  14  350.44   94.14
   1  16 -14  440.48  142.25
   1  16  15  299.49  124.19
   1  16 -15  179.00   97.52
   1  16  16   98.04  100.25
  -1  16 -16    2.46   50.43
   1  16 -16   57.94   70.10
   1  16  17    7.61   58.85
  -1  16  17   97.75   96.13
   1  16 -17  207.45  118.02
   1  16  18    1.28   54.93
  -1  16  18   75.29   84.60
   1  16 -18  141.11  140.24
   1  16  19   78.92   86.94
  -1  16  19   80.63  103.07
   1  16 -19  105.47  120.37
   1  16  20   66.35   70.06
  -1  16  20    8.55   61.26
   1  16 -20   75.05  102.52
   1  16  21   49.74   48.64
  -1  16  21  105.85   88.37
   1  16 -21   89.17   94.21
   1  16  22   51.99   47.66
  -1  16  22   67.09   67.08
   1  16 -22   -4.87   63.81
   1  16  23   35.04   74.95
  -1  16  23   92.36  119.58
   1  16 -23  169.59  132.91
   1  16  24   28.26   47.21
  -1  16  24  -25.52   65.87
   1  16 -24  109.95  101.30
   1  16  25   14.29   68.47
  -1  16  25    3.78   61.17
   1  16 -25   -2.12   68.36
  -1  16  26  -67.47   56.15
   1  16  27   85.34   93.54
  -1  16  27   55.62   57.35
   1  16  28   56.62   52.78
  -1  16  28  122.68   85.59
   1  16  29   72.23   85.75
  -1  16  29   73.81   82.18
  -1  17   0  406.65  121.83
   1  17  -1  143.96  123.44
  -1  17  -2    7.72   56.43
   1  17   2  192.25  121.85
  -1  17   2  121.87   93.66
  -1  17  -3  121.15   96.14
   1  17   3  410.65  153.52
  -1  17   3  199.40  107.90
  -1  17  -4  117.11   93.26
   1  17   4  274.20  158.16
  -1  17   4  237.44  103.74
   1  17  -4  157.75   85.37
   1  17   5   83.03   92.93
  -1  17  -5  129.12   93.07
  -1  17   5   95.96   90.30
   1  17  -5  442.49  160.30
   1  17   6  468.50  151.85
   1  17  -6  414.92  143.96
   1  17   7  312.44  128.73
  -1  17  -7  183.73  113.60
   1  17  -7  120.35  119.77
   1  17   8   62.12   96.09
  -1  17   8  116.26   87.57
   1  17  -8   23.07   66.65
   1  17   9   60.45   95.24
  -1  17  -9  138.38   96.65
  -1  17   9   87.87   72.79
   1  17  10   82.83   99.28
  -1  17 -10   25.17   50.78
  -1  17  10  130.04   97.98
   1  17 -10   79.26  125.85
   1  17  11  168.70  116.49
  -1  17 -11   27.82   53.28
  -1  17  11   53.89   50.35
   1  17 -11   14.54   60.60
   1  17  12   24.14   68.33
  -1  17 -12   -0.60   71.66
  -1  17  12   16.11   47.39
   1  17 -12   64.06  107.06
   1  17  13   86.49  121.17
  -1  17  13   56.26   82.21
   1  17 -13  210.17  114.77
   1  17  14   55.10   70.33
  -1  17 -14   94.02   80.33
  -1  17  14  135.81   89.92
   1  17 -14  295.60  117.55
   1  17  15   21.34   69.58
  -1  17 -15  -16.95   44.17
  -1  17  15   52.37   49.32
   1  17 -15   43.17   68.20
   1  17  16   49.38   88.89
  -1  17  16   19.25   52.34
   1  17 -16  119.92   96.90
   1  17  17   83.37   83.24
  -1  17  17  -16.64   53.82
   1  17 -17  298.35  126.65
   1  17  18   42.55   77.20
  -1  17  18    9.98   53.77
   1  17 -18   18.20   72.74
   1  17  19   34.55   51.29
  -1  17  19   21.27   54.24
   1  17 -19   -0.49   69.10
   1  17  20   58.80   59.54
  -1  17  20   26.21   81.71
   1  17 -20  178.01  103.24
   1  17  21   73.83   63.65
  -1  17  21  182.78  120.63
   1  17 -21   53.34  106.35
   1  17  22    4.59   42.81
  -1  17  22   76.68   95.29
   1  17 -22   71.44   72.21
   1  17  23   39.10   77.60
  -1  17  23   -8.79   53.58
   1  17 -23   94.27  106.67
   1  17  24   19.00   63.76
  -1  17  24  117.38   94.22
   1  17 -24   94.89  102.87
   1  17  25   69.91   67.05
  -1  17  25   32.18   74.50
   1  17  26  101.04   98.25
  -1  17  26   64.12   54.95
   1  18  -1  563.85  141.57
  -1  18  -2  101.65   82.11
   1  18   2  259.06  108.15
   1  18  -2  100.84  117.44
  -1  18  -3   93.23   80.96
   1  18   3  184.46  108.70
  -1  18   3   77.65   86.60
   1  18  -3  211.14  124.05
   1  18   4  264.94  116.12
   1  18  -4  405.34  134.69
   1  18   5   61.21   97.10
  -1  18  -5   74.95   67.48
  -1  18   5   78.37   86.53
   1  18   6   34.86   83.61
  -1  18  -6   61.21   69.20
  -1  18   6   17.19   46.32
   1  18  -6   65.19   82.56
   1  18   7   11.90   62.08
  -1  18  -7   67.19   50.52
  -1  18   7  117.65   82.61
   1  18  -7   -5.38   59.52
   1  18   8   71.95   63.43
  -1  18   8  100.27   85.32
   1  18  -8  122.76  109.49
   1  18   9   97.99   89.01
  -1  18  -9   36.49   48.90
  -1  18   9  112.31   81.90
   1  18  -9   64.64   93.78
   1  18  10  506.81  141.77
  -1  18  10  233.36   94.43
   1  18 -10  376.15  126.26
   1  18  11  206.16  126.93
  -1  18 -11  347.39  132.85
  -1  18  11  225.12  104.30
   1  18 -11  112.26   86.96
   1  18  12   10.03   63.94
  -1  18 -12   82.32   80.93
  -1  18  12   97.62   69.53
   1  18 -12   21.47   63.05
   1  18  13   62.20   95.95
  -1  18 -13  125.95   97.19
  -1  18  13  116.69   85.89
   1  18 -13   80.58   92.24
   1  18  14  250.83  146.62
  -1  18 -14  134.84   93.51
  -1  18  14  319.43  114.95
   1  18 -14  179.90  131.83
   1  18  15  143.31   91.79
  -1  18  15   23.97   53.19
   1  18 -15  188.68  154.94
   1  18  16   85.09   82.79
  -1  18  16   -2.32   55.02
   1  18 -16  -17.56   68.49
   1  18  17   45.50   77.55
  -1  18  17   36.93   55.93
   1  18 -17   57.92  100.14
   1  18  18   17.43   48.38
  -1  18  18   24.33   55.45
   1  18 -18   55.15   77.17
   1  18  19   28.40   48.50
  -1  18  19    6.88   54.66
   1  18 -19   88.96  129.35
   1  18  20   33.83   48.95
  -1  18  20   67.53   71.23
   1  18 -20  136.97  159.06
   1  18  21   48.47   49.34
  -1  18  21  208.70   91.57
   1  18 -21   69.56   63.59
   1  18  22   84.17   80.77
  -1  18  22  101.60   69.78
   1  18 -22  279.68  136.74
  -1  19   0   27.86   70.21
   1  19   0  -18.64   59.70
   1  19   1    3.47   55.43
  -1  19   1   27.80   68.36
   1  19  -1   38.36   65.27
  -1  19  -2  561.73  116.25
   1  19   2  -24.56   58.93
  -1  19   2  123.55   92.63
   1  19  -2  445.90   89.64
  -1  19  -3  111.89   56.28
   1  19   3  113.12   87.80
  -1  19   3   86.84   75.75
   1  19  -3  100.91  108.41
  -1  19  -4   74.07   86.78
   1  19   4  101.29  104.92
  -1  19   4   51.20   75.37
   1  19  -4   40.66   96.38
  -1  19  -5  -18.37   49.87
   1  19   5  151.48  110.82
  -1  19   5   59.23   90.59
   1  19  -5   64.28   68.71
   1  19   6    3.06   59.77
  -1  19  -6  -26.09   44.86
  -1  19   6  232.30  127.98
   1  19  -6  519.64  116.43
   1  19   7  220.11  115.86
  -1  19  -7  219.56   96.50
  -1  19   7   85.34   91.28
   1  19  -7  296.04  136.75
   1  19   8  248.22  125.29
  -1  19  -8  141.51   91.89
  -1  19   8   65.10   77.18
   1  19  -8   84.27  103.07
   1  19   9  108.52   89.23
  -1  19  -9  103.82   71.48
  -1  19   9   29.32   73.32
   1  19  -9  156.34  129.80
   1  19  10    8.96   62.95
  -1  19 -10   44.74   52.81
  -1  19  10  319.11  111.72
   1  19 -10    6.01   69.08
   1  19  11   50.78   61.65
  -1  19 -11  124.57   91.15
  -1  19  11   25.08   55.16
   1  19 -11   97.36  102.52
   1  19  12  229.99  140.04
  -1  19 -12  128.71  104.50
  -1  19  12  136.60   92.90
   1  19 -12  160.03  110.70
   1  19  13   94.77   77.49
  -1  19  13  121.15   62.37
   1  19 -13   63.69   72.75
   1  19  14  175.71   91.73
  -1  19  14  -18.93   57.14
   1  19 -14   49.06   74.45
   1  19  15   83.34   95.13
  -1  19  15   48.93   82.62
   1  19 -15   80.06   75.58
   1  19  16   30.61   54.43
  -1  19  16   98.88   54.56
   1  19 -16  127.85  123.45
   1  19  17   60.24   76.49
  -1  19  17   96.49   87.20
   1  19 -17   54.54  115.46
  -1  20   0   46.52   50.68
   1  20   0  119.65   71.37
   1  20   1   64.16  100.69
  -1  20  -1  120.52   92.57
   1  20  -1   85.92   94.92
  -1  20   1   69.56   71.84
  -1  20  -2  173.18   90.39
  -1  20   2   63.60   49.88
   1  20  -2  132.59  119.88
   1  20   3   35.06   67.41
  -1  20  -3   -1.29   49.94
  -1  20   3   91.64   74.19
   1  20  -3   61.25   69.09
  -1  20  -4   57.04   72.53
   1  20   4  302.49  122.46
  -1  20   4  127.63   80.24
   1  20  -4  156.73  142.04
  -1  20  -5  201.81   80.80
   1  20   5  147.85  117.32
  -1  20   5  124.66   94.71
   1  20   6   72.99   92.86
  -1  20  -6   48.65   68.16
  -1  20   6  118.10   94.88
   1  20  -6  126.56   98.30
   1  20   7   34.52   66.94
  -1  20  -7   75.51   79.32
  -1  20   7  -31.90   52.71
   1  20  -7   78.85   93.14
   1  20   8    3.30   60.09
  -1  20  -8   27.95   44.02
  -1  20   8   -0.12   49.18
   1  20  -8  123.66  110.16
   1  20   9   24.85   54.69
  -1  20  -9  -37.58   43.19
  -1  20   9   37.35   70.20
   1  20  -9    0.66   61.31
   2   0   0   68.43   42.47
   2   0  -1 2270.97  147.93
   2   0   2 4636.42  234.29
   2   0   3 1797.14  148.14
   2   0   4  278.80   72.58
   2   0  -4  533.95   74.45
   2   0   5 1037.07   97.97
   2   0  -5 1231.59   99.56
  -2   0   6   84.21   71.41
   2   0   6  -12.79   36.24
  -2   0   7   82.47   73.01
   2   0   7   -5.34   34.78
   2   0  -7   39.17   47.86
  -2   0   8  946.70  116.27
   2   0   8  739.16   95.31
   2   0  -8 1067.54  136.33
  -2   0   9  288.63   95.31
   2   0   9  225.96   75.66
   2   0  -9  285.91   85.46
  -2   0  10   -9.44   41.10
   2   0  10    1.90   40.56
   2   0 -10  -32.33   53.58
  -2   0  11 2002.07  186.46
   2   0  11 1824.67  178.02
   2   0 -11 2604.95  210.30
  -2   0  12  228.25  102.22
   2   0  12  248.62   82.03
   2   0  12  222.38   46.36
   2   0 -12  141.80   94.48
  -2   0  13  114.51   75.31
   2   0  13   68.15   62.89
   2   0  13  140.59   36.42
  -2   0  14 1282.26  158.27
   2   0  14 1339.86  139.08
   2   0  14  844.91  127.71
  -2   0  15    3.47   55.01
   2   0  15   67.12   63.06
   2   0  15   29.65   16.79
   2   0 -15  -19.18   60.55
  -2   0  16 2720.17  213.13
   2   0  16 3328.63  223.04
   2   0  16 2299.18  314.22
   2   0 -16 3396.51  253.02
  -2   0  17 1317.47  178.22
   2   0  17 1693.18  172.14
   2   0  17 1364.92  204.47
   2   0 -17 1258.16  153.91
  -2   0  18  540.22  150.61
   2   0  18  781.97  129.10
   2   0  18  378.83   80.81
  -2   0  19 5554.98  329.88
   2   0  19 7211.66  368.62
   2   0  19 6983.37  339.04
  -2   0  20  -15.23   76.23
   2   0  20  -12.84   48.91
   2   0  20   14.81   34.77
   2   0 -20  -95.78   85.25
  -2   0  21 1808.77  204.04
   2   0  21 2281.15  211.32
  -2   0  22   55.20  111.58
   2   0  22   17.96   47.51
   2   0 -22   38.40   58.89
  -2   0  23  -13.80   68.56
   2   0  23   37.04   50.01
  -2   0  24  944.03  202.02
   2   0  24  825.95  136.44
   2   0 -24  920.46  151.80
  -2   0  25   24.64   73.03
   2   0  25   96.96   97.59
   2   0 -25   24.22   64.55
  -2   0 -25   15.67   46.79
  -2   0  26    5.37   69.45
   2   0  26  -12.62   60.05
   2   0 -26  373.49  153.66
  -2   0 -26    0.59   34.66
  -2   0  27 1023.15  213.33
   2   0  27 1063.05  190.23
  -2   0  28 1081.63  200.67
   2   0  28  745.57  170.13
   2   0 -28  347.37  132.32
  -2   0  29  254.51  148.09
   2   0  29  171.84  104.99
   2   0 -29  117.80  106.85
  -2   0  30   40.00   72.94
   2   0  30   69.57   83.53
   2   0 -30  -11.55   76.84
  -2   0  31   13.03   81.10
   2   0  31   46.67   86.75
   2   0 -31  196.02  144.75
  -2   0  32 1211.09  241.46
   2   0  32 1393.49  218.96
   2   0 -32 1356.19  279.81
  -2   0  33  751.18  249.72
   2   0  33  784.32  204.03
   2   0 -33  504.95  169.94
  -2   0  34  179.16  183.55
   2   0  34   99.80   88.53
   2   0 -34  472.92  196.06
  -2   0  35 1064.10  289.07
   2   0  35 1054.38  240.75
   2   0 -35 1095.97  277.29
  -2   0  36    4.79  105.63
   2   0  36   37.28   63.01
   2   0 -36  -24.60   84.25
  -2   0  37  -39.94  107.04
   2   0  37   50.60   87.78
   2   0 -37   56.65  147.17
  -2   0  38  323.88  198.89
   2   0  38  203.36  104.48
   2   0 -38  441.89  147.41
  -2   0  39  120.65  112.14
   2   0  39   35.68   71.59
   2   0 -39  -13.39   82.13
  -2   0  40  -21.49  111.97
   2   0  40   -2.65   71.32
   2   0 -40    4.71   77.06
  -2   0  41   -1.55  171.93
   2   0  41  125.45  103.26
   2   0 -41  131.59  149.84
  -2   0  42  161.39  172.02
   2   0  42   27.36   66.33
   2   0 -42  176.35  121.09
  -2   0  43  162.94  212.58
   2   0  43    6.90   65.18
   2   0 -43  -40.95   72.24
  -2   0  44   26.82  113.57
   2   0  44   44.19   63.51
   2   0 -44  192.74  150.39
  -2   0  45   24.93   99.81
   2   0  45   19.72   93.72
   2   0 -45   79.75  124.60
  -2   0  46   35.76   93.93
   2   0  46   -4.76   74.11
   2   0 -46   61.28  122.20
  -2   0  47   99.75  130.69
   2   0  47   70.08   73.22
  -2  -1   0 2779.57  337.80
  -2   1   0 2581.24  280.10
   2   1   0 2395.94  157.22
  -2   1  -1 3129.67  278.86
  -2  -1   1 2898.34  153.11
   2   1   1 2376.89  154.82
  -2  -1  -1 3016.10  296.12
  -2   1   1 2886.51  204.74
   2   1  -1 2576.33  170.80
   2   1   2 6025.22  165.76
  -2  -1   2 5690.24  279.49
   2   1   2 4821.03  215.35
  -2   1   2 5135.55  242.37
  -2   1   2 5704.23  253.44
   2  -1   2 4758.36  234.58
   2   1  -2 5615.19  253.15
  -2  -1   3 1062.05  114.76
   2   1   3 1133.72  125.23
   2   1   3  998.21   67.70
  -2   1   3  957.98   90.57
   2  -1   3 1026.17  103.90
  -2   1   3 1221.53  118.11
   2   1  -3 1128.10   83.09
  -2  -1   4 2499.71  194.26
   2   1   4 2009.02  131.18
   2   1   4 2587.81  195.52
  -2   1   4 1967.91  152.11
  -2   1   4 2506.10  162.70
   2  -1   4 2053.25  156.25
   2   1  -4 2771.56  189.17
  -2  -1   5 1386.78  124.78
   2   1   5 1084.24   64.11
   2   1   5 1358.30  127.75
  -2   1   5 1292.85  110.86
  -2   1   5 1210.39  166.12
   2  -1   5 1170.84  101.09
   2   1  -5 2053.90  152.62
  -2  -1   6 9245.09  173.79
   2   1   6 8786.57  160.73
  -2   1   6 8984.46  165.84
   2  -1   6 8352.05  158.60
  -2   1   6 9273.49  142.70
  -2  -1   7  128.59   67.17
   2   1   7  292.69   47.07
   2   1   7  241.56   78.30
   2  -1   7  321.28   73.14
  -2   1   7  294.31   80.91
   2   1  -7  197.48   71.93
  -2  -1   8 3021.05  201.44
   2   1   8 2564.01  162.98
   2   1   8 2918.93  188.53
   2  -1   8 2427.10  171.37
  -2   1   8 2698.35  201.43
   2   1  -8 3186.11  199.44
  -2  -1   9 3006.80  196.75
   2   1   9 2495.72  159.11
   2   1   9 2618.34  199.18
  -2   1   9 2746.00  219.52
  -2   1   9 2722.19  248.11
   2  -1   9 2473.50  177.99
   2   1  -9 2613.56  208.11
  -2  -1  10  827.39  135.03
   2   1  10  739.61   55.10
   2   1  10  880.77  124.45
  -2   1  10  755.93  134.74
  -2   1  10  617.25  209.27
   2  -1  10  922.97  103.92
   2   1 -10  764.59  132.29
  -2  -1  11 8697.33  208.02
   2   1  11 7593.25  116.82
   2   1  11 7855.47  173.62
  -2   1  11 7990.42  202.74
  -2   1  11 8314.99  160.27
   2  -1  11 7642.67  164.85
  -2  -1  12 5482.87  321.98
   2   1  12 5229.41  236.83
   2   1  12 5917.53  170.92
  -2   1  12 5711.19  317.23
  -2   1  12 5208.52  269.28
   2  -1  12 5480.45  275.55
   2   1  13 4702.52  225.94
   2   1  13 4692.18  241.78
  -2   1  13 4162.19  263.39
  -2   1  13 4677.80  295.06
   2  -1  13 4670.79  250.57
  -2  -1  14  475.04  123.94
  -2   1 -14  671.63   53.98
   2   1  14  569.70   66.13
   2   1  14  775.77  105.85
  -2   1  14  403.34   94.95
   2  -1  14  577.38   99.38
   2   1 -14  414.73  137.97
  -2   1  14  565.41  141.04
   2   1  15 5764.39  301.41
  -2  -1  15 4767.63  271.96
   2   1  15 6460.18  322.47
  -2   1 -15 5183.59  253.34
  -2   1  15 4927.85  283.71
   2  -1  15 6688.29  356.03
   2   1 -15 5879.76  326.38
  -2   1  15 6909.93  367.27
  -2  -1  16  126.03  104.32
  -2   1 -16  204.45   55.44
   2   1  16  407.40   77.96
   2   1  16  381.64  107.25
  -2   1  16  361.32  101.94
   2  -1  16  399.42  100.70
   2   1 -16  285.30  109.99
  -2   1  16  194.59  145.44
   2   1  17 7610.41  391.96
   2   1  17 7713.81  391.61
  -2   1 -17 5949.41  290.82
  -2   1  17 7511.47  389.94
   2  -1  17 7848.43  398.04
  -2  -1  18  217.12  135.58
   2   1  18  678.86  125.99
   2   1  18  716.38  132.91
  -2   1 -18  349.44   66.04
  -2   1  18  290.58  134.13
   2   1 -18  328.26  108.73
   2  -1  18  739.14  130.86
  -2  -1  19 4583.88  410.96
   2   1  19 4312.34  364.41
  -2   1 -19 2893.34  233.23
   2   1  19 3697.33  488.16
   2   1 -19 4729.84  402.48
   2  -1  19 4738.15  392.63
  -2  -1  20 1231.01  199.36
   2   1  20 1544.81  253.65
   2   1  20 1829.86  204.25
  -2   1 -20 1631.74  154.92
   2  -1  20 1724.43  178.72
  -2   1  20 1458.29  163.96
   2   1 -20 1302.05  165.66
  -2  -1  21  592.56  164.10
   2   1  21  869.66  148.65
   2   1  21  722.43  144.55
  -2   1 -21  566.58   87.43
   2  -1  21  862.49  141.12
   2   1 -21  708.19  115.97
  -2   1 -22  782.63  105.23
  -2  -1  22  258.65  125.51
   2   1  22  794.96  155.07
   2   1  22  452.42   96.65
   2  -1 -22  466.52  105.92
   2  -1  22  671.37  129.33
   2   1 -22  320.16   99.94
  -2   1  22  760.78  158.28
  -2  -1  23 2940.28  324.16
   2   1  23 2925.93  284.20
   2   1  23 2185.66  387.42
  -2   1 -23 2746.71  238.59
   2  -1  23 2573.21  248.83
   2   1 -23 3277.04  320.00
  -2  -1  24  346.76  164.99
   2   1  24  259.88  115.76
   2   1  24  176.58   52.57
  -2   1 -24  189.40   60.27
   2  -1 -24  143.29  107.19
   2  -1  24  202.61   99.88
   2   1 -24  370.65  141.41
  -2  -1  25  134.88  103.18
   2   1  25  170.30  111.41
   2   1  25  118.14   49.43
   2  -1 -25   42.19   88.86
   2  -1  25  158.40   88.62
   2   1 -25   94.46   65.21
  -2  -1  26  243.64  142.29
   2   1  26  126.38  108.44
   2  -1 -26  116.62   92.76
   2   1  26   84.14   33.90
   2   1 -26   61.93   68.47
   2  -1  26   63.49   75.69
   2  -1 -27  222.07  121.93
  -2  -1  27   60.99  109.09
   2   1  27  208.97  123.69
   2   1  27  199.69   71.34
   2  -1  27   97.41   82.39
   2   1 -27  354.07  135.35
  -2   1  27  300.87  177.54
  -2  -1  28 1601.27  263.78
   2   1  28 1371.05  194.03
   2  -1 -28 2374.34  281.28
  -2   1  28 1818.66  284.14
   2  -1  28 1493.34  227.53
  -2  -1  29  -21.87   81.03
   2   1  29  129.28  121.28
   2  -1 -29   37.04   75.52
  -2   1  29   71.07   79.77
   2  -1  29   59.15   63.04
   2   1 -29  130.33  105.28
  -2  -1  30  533.93  207.44
   2  -1 -30  538.82  206.41
   2   1  30  342.23  120.79
  -2   1  30  705.03  235.92
   2   1 -30  628.76  199.60
   2  -1  30  332.30  139.74
   2   1  31   30.19   59.57
  -2  -1  31  -16.09   75.72
   2  -1 -31   -2.34   76.92
  -2   1  31  -12.58   90.70
   2   1 -31  -13.05   77.58
   2  -1  31   83.94  103.90
  -2  -1  32  107.30  110.17
   2   1  32  206.58  110.48
   2  -1 -32  198.99  137.05
  -2   1  32  143.66  133.12
   2  -1  32   39.57   62.40
   2   1 -32  193.67  118.11
  -2  -1  33  730.99  233.37
   2   1  33  706.19  185.42
   2  -1 -33  724.96  196.03
  -2   1  33  405.17  211.11
   2  -1  33  566.70  170.79
   2   1 -33  928.52  256.00
  -2  -1  34   -3.27   86.60
   2   1  34   11.12   64.15
   2  -1 -34   -0.32   85.93
  -2   1  34  -23.77  109.90
   2  -1  34   11.48   57.47
   2   1 -34  -37.43   97.92
  -2  -1  35  165.70  157.10
   2   1  35  423.53  147.15
   2  -1 -35  635.55  246.70
  -2   1  35  320.44  196.22
   2  -1  35  573.08  178.05
   2   1 -35  911.33  264.85
   2   1  36  113.22  100.15
  -2  -1  36  107.02  127.99
   2  -1 -36  -54.70   87.73
  -2   1  36   21.06  106.56
   2   1 -36    2.90   84.79
   2  -1  36   56.57   62.19
   2   1  37   -6.21   63.32
  -2  -1  37  214.46  158.46
   2  -1 -37  218.41  147.00
  -2   1  37  101.08  150.09
   2   1 -37  128.91  143.26
   2  -1  37  241.11  102.07
  -2  -1  38  102.60  139.58
   2  -1 -38   68.09  105.59
   2   1  38   88.48  117.19
  -2   1  38   52.03  111.24
   2   1 -38   61.75   75.93
   2  -1  38  -20.20   61.18
  -2  -1  39  177.44  175.41
   2   1  39   16.91  102.10
   2  -1 -39   56.06   69.91
  -2   1  39   62.60  101.13
   2  -1  39  -27.48   62.48
   2   1 -39   96.01  110.66
  -2  -1  40  113.34  105.82
   2   1  40   43.17   77.19
   2  -1 -40   73.37  127.31
  -2   1  40   66.03  135.83
   2  -1  40   23.03   61.36
   2   1 -40   56.43   71.29
  -2  -1  41  124.84  153.74
   2   1  41   70.72  107.33
   2  -1 -41  164.34  153.49
  -2   1  41   -1.90   96.95
   2  -1  41   83.64   85.70
   2   1 -41  262.05  178.36
  -2  -1  42   20.30  100.26
   2   1  42   74.87  106.29
   2  -1 -42   65.50   83.07
  -2   1  42  170.91  101.33
   2  -1  42   72.65   61.79
   2   1 -42  137.84  106.45
  -2  -1  43   86.26  144.29
   2  -1 -43  145.20  111.62
   2   1  43   26.84   76.58
   2   1 -43   25.07   71.17
  -2   1  43   49.11   99.12
  -2  -1  44  152.85  141.52
   2  -1 -44    2.66   74.21
   2   1  44  -17.32   71.45
  -2   1  44    2.87  141.37
   2   1 -44  135.73  106.58
   2  -1  44   36.28   67.19
   2   1  45  189.92  111.12
  -2  -1  45  157.81  167.00
   2  -1 -45   14.33   75.97
  -2   1  45  459.28  105.61
   2   1 -45  167.69  131.79
   2  -1  45   64.78   71.49
   2   1  46   15.39   73.15
  -2  -1  46   47.43  158.42
   2  -1 -46   33.94  103.92
   2  -1  46   70.51   71.17
  -2   1  46  543.92  145.41
   2   1  47  150.18  105.42
  -2  -1  47   25.68   91.24
   2  -1  47  144.78  134.09
  -2   1  47   43.42  106.05
  -2  -2   0 4281.85  296.17
  -2   2   0 4285.76  270.99
   2   2   0 4241.23  209.23
  -2  -2  -186358.81  332.25
   2   2   344922.89  449.83
  -2   2   340599.15  422.69
  -2  -2   4 9343.68  163.05
   2   2   4 8439.89  123.71
   2  -2   4 8318.50  141.54
  -2   2   4 9885.99  179.58
  -2   2   4 9290.18  159.65
   2   2  -4 9440.36  154.66
  -2  -2   5 8551.48  156.70
   2   2   5 8287.26  124.34
   2  -2   5 7809.25  140.95
  -2   2   5 8941.75  146.72
  -2   2   5 8081.22  160.76
  -2  -2   6 2965.64  172.80
   2   2   6 2727.84  177.10
   2  -2   6 2573.72  182.24
  -2   2   6 3121.16  188.34
  -2   2   6 2848.47  202.08
  -2  -2   7  968.80  113.35
   2   2   7  941.84   69.91
   2  -2   7  921.26   97.10
  -2   2   7 1053.90  193.22
  -2   2   7  951.99  109.23
   2   2  -7 1093.59  104.57
  -2  -2   8 2719.60  217.57
   2   2   8 2647.66  176.86
  -2   2   8 2407.40  189.77
   2  -2   8 2208.51  163.39
   2   2  -8 2723.90  210.30
  -2  -2   912649.50  256.03
   2   2   911723.90  161.01
  -2   2   911595.29  209.63
   2  -2   910809.28  169.25
   2   2  -912189.78  213.60
  -2  -2  10 7405.05  222.71
   2   2  10 7361.54  129.11
   2   2  10 7259.36  170.92
  -2   2  10 7393.45  203.07
  -2   2  10 6846.31  176.05
   2  -2  10 6443.89  135.43
  -2  -2  11  354.04  113.98
   2   2  11  450.25   55.12
   2   2  11  413.03   90.07
  -2   2  11  336.44  130.20
  -2   2  11  391.84  113.94
   2  -2  11  385.78   78.76
  -2  -2  12  873.77  135.57
   2   2  12  806.32   77.88
   2   2  12  917.54  123.20
  -2   2  12  665.44  136.35
  -2   2  12  925.36  192.30
   2  -2  12  832.43  106.64
  -2  -2  13 2033.10  205.78
   2   2  13 1960.55  151.26
   2   2  13 1900.15  179.75
  -2   2 -13 1634.82  124.19
  -2   2  13 2113.63  225.61
  -2   2  13 2006.94  338.40
   2  -2  13 1896.12  171.17
   2   2 -13 2242.18  224.47
  -2  -2  14 1712.29  200.63
   2   2  14 1745.05  150.25
   2   2  14 1926.05  195.25
  -2   2 -14 1934.74  155.12
  -2   2  14 1571.67  203.50
  -2   2  14 1925.32  342.59
   2  -2  14 1628.80  164.83
   2   2 -14 2172.27  247.12
  -2  -2  15 2091.73  231.34
   2   2  15 1990.99  163.79
   2   2  15 2074.26  207.38
  -2   2 -15 2070.50  161.72
  -2   2  15 2323.15  235.33
  -2   2  15 2371.87  426.61
   2  -2  15 2066.83  189.86
   2   2 -15 1935.04  216.01
  -2  -2  16 2758.28  233.77
   2   2  16 2992.31  182.88
   2   2  16 3127.84  219.97
  -2   2 -16 2974.79  173.14
  -2   2  16 3385.59  251.67
  -2   2  16 2939.44  351.93
   2  -2  16 3026.00  208.56
   2   2 -16 2788.95  218.04
  -2  -2  17  813.92  143.06
   2   2  17  820.86   99.14
   2   2  17  882.31  140.30
  -2   2 -17  688.88   85.16
  -2   2  17  678.08  138.51
  -2   2  17  947.85  204.78
   2  -2  17  903.93  126.50
   2   2 -17  689.99  110.66
  -2  -2  18  122.75  109.70
   2   2  18  117.40   48.13
   2   2  18  151.37   95.00
  -2   2 -18   81.78   52.47
  -2   2  18   39.92   59.87
  -2   2  18  153.38   50.30
   2  -2  18   91.20   66.62
   2   2 -18  129.99   83.43
  -2  -2  19  314.25  117.46
   2   2  19  274.49   62.13
   2   2  19  467.09  118.34
  -2   2 -19  265.52   65.83
  -2   2  19  413.41  127.94
  -2   2  19  597.63  131.84
   2  -2  19  246.13   90.73
   2   2 -19  217.27   83.62
  -2  -2  20  392.46  119.04
   2   2  20  241.84   57.21
   2   2  20  275.01   89.22
  -2   2 -20  234.40   55.04
  -2   2  20  324.08  121.66
  -2   2  20  365.46  113.22
   2  -2  20  358.79  102.81
   2   2 -20  583.47  128.29
  -2  -2  21 1171.07  187.39
   2   2  21  784.47  150.81
   2   2  21  769.48  146.22
  -2   2 -21  730.75   99.85
  -2   2  21  897.57  176.73
  -2   2  21 1034.74  206.31
   2  -2  21  706.30  134.53
   2   2 -21  803.31  142.47
  -2  -2  22 1069.58  180.66
  -2   2 -22 1247.02  133.12
   2   2  22 1017.16  172.52
   2   2  22 1121.80  161.70
  -2   2  22 1335.35  249.71
   2  -2  22 1295.65  165.04
   2   2 -22 1266.59  162.20
  -2   2  22 1525.14  212.72
  -2  -2  23   16.06   66.03
   2   2  23   54.81   33.58
   2   2  23   25.15   53.30
  -2   2 -23   -4.36   24.47
  -2   2  23   70.48  117.11
  -2   2  23  101.98   63.99
   2  -2  23    3.53   50.20
   2   2 -23   93.89  101.38
  -2  -2  24 1366.23  221.43
   2   2  24 1115.17  212.09
   2   2  24 1468.01  193.37
  -2   2  24 1528.97  249.46
  -2   2  24 1335.15  186.25
   2  -2  24 1443.87  178.74
   2   2 -24 1695.81  208.46
  -2  -2  25   33.52   71.38
   2   2  25  232.16   59.38
   2   2  25  273.39  112.34
  -2   2  25   83.30  106.16
  -2   2  25  144.23  102.35
   2  -2  25   94.19   63.49
   2   2 -25  159.86   90.16
  -2  -2  26   61.49  102.83
   2   2  26   -2.79   18.09
   2   2  26  116.62   99.96
   2  -2  26  100.61   91.42
  -2   2  26  189.46  154.01
   2   2 -26   35.82   87.80
  -2  -2  27  231.75  153.72
   2   2  27  138.84   81.29
   2   2  27  123.39   89.14
   2  -2  27   45.72   49.80
  -2   2  27   44.35  111.20
   2   2 -27  115.03  110.63
  -2  -2  28  -12.13   76.38
   2   2  28   28.74   22.79
   2   2  28   10.21   49.85
   2  -2  28    7.79   53.47
  -2   2  28   -2.53   78.12
   2   2 -28   62.71   91.91
  -2  -2  29   35.52   86.93
   2  -2 -29  142.61  129.45
   2   2  29  116.87   94.67
  -2   2  29   18.91   90.31
   2   2 -29   20.97   68.42
   2  -2  29   87.03  105.07
  -2  -2  30 1644.71  283.60
   2  -2 -30 1454.19  254.35
   2   2  30 1775.28  241.25
  -2   2  30 1737.62  312.09
   2   2 -30 1909.46  296.70
   2  -2  30 1730.33  248.64
  -2  -2  31  198.72  143.21
   2  -2 -31   70.96   79.40
   2   2  31  217.84  122.48
  -2   2  31  122.41  151.27
   2   2 -31  301.65  145.55
   2  -2  31  133.70   86.50
  -2  -2  32  875.56  239.62
   2  -2 -32  605.27  167.57
   2   2  32  734.61  181.96
  -2   2  32 1293.35  346.01
   2   2 -32  678.74  201.91
   2  -2  32  885.77  221.18
  -2  -2  33  -25.25   79.21
   2   2  33   53.15   65.57
   2  -2 -33   22.02   75.10
  -2   2  33    7.87  111.34
   2  -2  33   86.63   89.56
   2   2 -33  125.80  115.34
  -2  -2  34  121.76  132.27
   2  -2 -34   49.45   74.27
   2   2  34   22.34   67.94
  -2   2  34   97.67  149.14
   2   2 -34  136.72  143.47
   2  -2  34   55.18   59.46
  -2  -2  35   60.48   79.78
   2  -2 -35  101.27  106.92
   2   2  35   24.87   64.31
   2   2 -35    8.99   89.81
  -2   2  35  140.76  186.45
  -2  -2  36    6.74   81.65
   2  -2 -36  116.41  136.50
   2   2  36   -1.29   67.96
  -2   2  36   83.37  146.40
   2   2 -36   -5.67   82.25
   2  -2  36   -7.63   60.01
  -2  -2  37  219.76  174.01
   2  -2 -37   82.70  117.41
  -2   2  37  287.87  191.61
   2   2 -37  138.41  115.82
  -2  -2  38   60.40  125.12
   2  -2 -38  112.09  138.49
   2   2  38   45.11   76.64
   2   2 -38   -7.13   72.94
  -2   2  38   -9.44   89.72
  -2  -2  39   98.66   87.90
   2  -2 -39  140.12  103.74
   2   2  39  142.18  150.77
   2   2 -39   16.13   73.29
  -2   2  39   50.73   87.51
  -2  -2  40  182.87  122.58
   2  -2 -40  -20.80   72.44
   2   2  40   66.13  147.39
   2   2 -40  179.78  132.96
  -2   2  40  117.17  123.01
  -2  -2  41   80.86   95.24
   2  -2 -41  146.37  102.41
   2   2  41  -12.61   83.56
   2   2 -41   84.38  130.35
  -2   2  41   55.01   86.22
  -2  -2  42   88.76  130.74
   2  -2 -42  408.97  121.46
   2   2  42    8.06   85.02
  -2   2  42   78.22   86.27
   2   2 -42  545.03  109.53
   2  -2  42   78.96   98.78
  -2  -2  43   46.47   86.80
   2  -2 -43   26.72   74.16
   2   2  43   98.08   82.75
  -2   2  43  -24.39   87.23
   2   2 -43  146.90  124.15
   2  -2  43   69.33   72.41
  -2  -2  44  -25.79   85.98
   2   2  44   25.94   84.13
  -2   2  44   38.97  128.63
   2  -2  44  130.20  119.36
   2   2 -44   81.42   70.03
   2   2  45   85.95  101.84
  -2  -2  45  100.59  150.54
   2  -2 -45   59.15   72.38
   2  -2  45   52.52   82.12
  -2   2  45   -7.40   93.37
  -2  -2  46   14.16   87.69
   2  -2 -46   46.75   70.81
   2   2  46   62.38  101.65
   2  -2  46   43.84  102.60
  -2   2  46   24.66   91.24
  -2  -2  47   72.89   89.03
   2   2  47   61.12   73.72
   2  -2 -47  100.20   93.98
  -2   2  47   22.10   80.81
   2  -2  47   51.22   93.45
  -2  -3   0  537.75  143.99
  -2   3   0  426.26   90.69
   2   3   0  417.07   81.70
  -2   3  -159318.03  602.83
  -2  -3   162530.21  676.88
   2   3   161982.08  618.59
  -2  -3  -164737.75  665.48
  -2  -3   293856.04  331.58
   2   3   293626.34  284.18
  -2  -3   417363.22  236.22
   2   3   416900.53  228.93
   2   3   417286.30  221.61
  -2  -3   5 3291.22  177.20
   2   3   5 3269.07  172.33
   2   3   5 3443.21  190.36
  -2   3   5 2816.68  194.87
  -2   3   5 3518.77  183.59
   2  -3   5 2628.43  173.26
   2   3  -5 3821.96  214.93
  -2  -3   6 1863.61  151.07
   2   3   6 1854.25  140.83
   2   3   6 1944.02  167.97
  -2   3   6 1831.43  147.66
  -2   3   6 1645.82  136.68
   2   3  -6 1919.24  163.11
  -2  -3   7 8892.61  175.44
   2   3   7 9070.21  161.40
   2   3   7 9185.85  197.16
  -2   3   7 8686.03  181.32
  -2   3   7 8234.10  169.22
   2   3  -7 8843.73  176.54
  -2  -3   8 1443.12  134.35
   2   3   8 1530.72  128.57
   2   3   8 1483.42  138.64
  -2   3   8 1436.36  122.06
  -2   3   8 1330.00  120.97
   2  -3   8 1333.04   93.67
   2   3  -8 1412.15  120.65
  -2  -3   9 6116.89  189.30
   2   3   9 6126.90  142.56
   2   3   9 5677.08  285.88
   2  -3   9 5124.37  242.17
  -2   3   9 5717.44  279.22
  -2  -3  10 4405.69  256.95
   2   3  10 4224.10  213.78
   2   3  10 3998.37  228.44
   2  -3  10 3715.16  188.34
  -2   3  10 3851.50  227.75
  -2  -3  11  502.41  122.48
   2   3  11  605.73   75.84
   2   3  11  507.80   97.57
  -2   3 -11  548.96   51.00
  -2   3  11  470.38  112.75
  -2   3  11  700.14  155.77
   2  -3  11  517.73   74.57
  -2  -3  12   29.19   53.26
   2   3  12   49.02   46.34
   2   3  12  131.79   87.46
  -2   3 -12   82.26   35.03
  -2   3  12   31.24   50.37
  -2   3  12   67.46   42.75
   2  -3  12   36.83   48.54
   2   3 -12   62.70   77.24
  -2  -3  13   75.68   96.83
   2   3  13  118.59   62.75
   2   3  13   -4.21   44.37
  -2   3 -13   52.48   36.49
  -2   3  13   56.50   45.98
  -2   3  13  115.31  138.78
   2  -3  13   53.16   56.38
   2   3 -13   57.55   98.33
   2   3  14 8086.97  398.90
  -2   3 -14 6336.27  305.76
  -2   3  14 5981.01  331.98
  -2   3  14 7557.54  394.91
   2  -3  14 8178.81  415.81
  -2  -3  15  353.32  118.61
   2   3  15  237.45   53.72
   2   3  15  512.20  112.78
  -2   3 -15  498.03   76.91
  -2   3  15  535.47  153.23
  -2   3  15  430.90  121.69
   2  -3  15  629.41  109.53
   2   3 -15  370.12  131.50
   2   3  16 4863.89  271.41
  -2   3 -16 4380.30  228.34
  -2   3  16 4395.49  320.14
  -2   3  16 4284.21  253.04
   2  -3  16 4643.01  257.67
   2   3 -16 5508.23  327.38
  -2  -3  17  705.49  147.59
   2   3  17  546.95   89.22
   2   3  17  629.07  108.80
  -2   3 -17  621.95   76.54
  -2   3  17  536.76  125.01
  -2   3  17  934.61  162.51
   2  -3  17  761.70  107.51
   2   3 -17  642.72  122.74
  -2  -3  18  122.11   91.66
   2   3  18   82.60   62.80
   2   3  18   38.46   47.03
  -2   3 -18  124.23   52.42
  -2   3  18   68.97   75.47
  -2   3  18  179.24   68.95
   2  -3  18   56.76   55.50
   2   3 -18  148.99  113.91
  -2  -3  19  104.36   85.87
   2   3  19   83.74   56.98
   2   3  19  147.78   70.92
  -2   3 -19  177.93   55.38
  -2   3  19  112.45   94.12
  -2   3  19  443.51  108.53
   2  -3  19  148.88   88.36
   2   3 -19  336.41  108.04
  -2  -3  20 1814.68  221.13
   2   3  20 1994.43  199.79
  -2   3 -20 1825.42  165.81
  -2   3  20 1976.23  394.15
  -2   3  20 2472.80  261.48
   2  -3  20 1912.31  211.37
   2   3 -20 1958.76  207.16
  -2  -3  21  169.81  100.29
   2   3  21  132.80   61.97
  -2   3 -21   99.08   57.28
  -2   3  21  207.92   82.43
  -2   3  21  134.74  107.18
   2  -3  21  255.20  101.45
   2   3 -21  201.52  102.12
  -2  -3  22  486.54  127.23
   2   3  22  318.07   72.48
  -2   3 -22  447.70   75.95
  -2   3  22  447.82  121.31
  -2   3  22  607.94  138.81
   2  -3  22  387.34  100.17
   2   3 -22  512.46  132.11
  -2  -3  23   96.59  106.96
   2   3  23   17.68   29.65
   2  -3  23    8.45   45.24
  -2   3  23   58.70   43.03
  -2   3  23  107.20  106.05
   2   3 -23   10.56   77.26
  -2  -3  24  165.22   81.77
   2   3  24   53.06   30.39
   2  -3  24  102.41   62.08
  -2   3  24  270.96   78.47
  -2   3  24  153.39  128.68
   2   3 -24   54.72   60.78
  -2  -3  25  273.04  125.09
   2   3  25  183.11   57.20
   2  -3  25   86.10   76.91
  -2   3  25  188.98   68.51
  -2   3  25  172.36  141.46
   2   3 -25  181.34   84.38
  -2  -3  26   43.19   97.77
   2   3  26   67.05   36.23
   2   3  26    0.76   50.72
  -2   3  26  108.82   74.32
  -2   3  26   -6.74   53.01
   2  -3  26   76.94   94.53
   2   3 -26   25.37   60.83
  -2  -3  27 1498.66  243.17
   2   3  27 1004.38  195.27
   2   3  27 1170.26  178.70
  -2   3  27 1512.01  258.18
  -2   3  27 1167.25  218.46
   2  -3  27 1113.18  171.45
   2   3 -27 1351.71  216.81
  -2  -3  28  272.45  137.53
   2   3  28  159.35   60.54
   2   3  28  253.42  114.64
  -2   3  28  317.49  184.55
  -2   3  28  410.53  136.95
   2  -3  28  286.57  111.25
   2   3 -28  250.04  118.14
  -2  -3  29  155.65  134.36
   2   3  29   39.39   46.86
   2   3  29  160.94   79.88
  -2   3  29   37.08  129.49
  -2   3  29  138.69   83.59
   2  -3  29   50.65   69.88
   2   3 -29   68.51   96.26
  -2  -3  30   -9.20   79.34
   2   3  30   45.11   58.14
  -2   3  30  -67.24   95.31
   2  -3  30   76.13   75.28
   2   3 -30   48.19   95.04
  -2  -3  31   56.61   78.72
   2   3  31  208.78  128.56
  -2   3  31  151.25  136.20
   2  -3  31  281.67  129.09
  -2   3  31  279.11  134.20
   2   3 -31  210.20  129.59
  -2  -3  32   84.70  134.34
   2   3  32   50.57   71.88
  -2   3  32   27.60   95.75
   2  -3  32   77.19   87.17
   2   3 -32  150.85  110.41
  -2  -3  33   25.08   75.45
   2   3  33   -1.54   73.01
  -2   3  33   36.55   98.51
   2  -3  33   31.01   63.42
   2   3 -33  -47.27   79.42
  -2  -3  34  147.19  129.75
   2  -3 -34   55.63  101.87
   2   3  34  140.57  108.63
  -2   3  34  240.77  194.83
   2   3 -34  607.39  214.20
   2  -3  34  189.01  106.60
  -2  -3  35   22.59   75.51
   2  -3 -35  111.16  122.80
   2   3  35   42.60   78.77
  -2   3  35  -12.32   96.81
   2   3 -35   29.88   83.04
   2  -3  35   54.61   64.81
   2  -3 -36  -12.57   70.40
   2   3  36   14.98   73.90
  -2   3  36   76.99  126.21
   2   3 -36  -18.11   76.61
   2  -3  36   56.79   63.19
  -2  -3  37   89.05  116.86
   2  -3 -37    3.52   73.86
   2   3  37   58.67   74.09
  -2   3  37   54.22  120.37
   2   3 -37   31.72   70.77
   2  -3  37   45.66   92.54
  -2  -3  38   40.95   76.29
   2  -3 -38  176.73  128.03
   2   3  38  120.73  128.18
  -2   3  38  199.90  146.37
   2   3 -38  512.18  162.07
   2  -3  38  212.11  133.35
  -2  -3  39  -25.44   75.28
   2  -3 -39   23.88   64.94
   2   3  39   24.35   70.18
  -2   3  39   13.65   80.22
   2   3 -39   52.80   74.14
   2  -3  39   42.52   69.39
  -2  -3  40  312.91   86.91
   2  -3 -40   46.98   92.08
   2  -3  40   60.98   72.88
   2   3 -40   40.65   74.43
  -2   3  40  155.05  134.14
  -2  -3  41   -5.90   78.47
   2  -3 -41    2.15   67.37
   2   3  41   72.49  101.76
  -2   3  41   -4.87   78.39
   2   3 -41   -2.82   68.39
   2  -3  41   63.96   76.02
  -2  -3  42   58.40   83.14
   2  -3 -42   96.42   98.80
   2   3  42   43.86  103.51
  -2   3  42  133.48  115.81
   2   3 -42  130.62  135.00
   2  -3  42    7.61   75.48
  -2  -3  43   25.18   85.88
   2  -3 -43   21.68   66.54
   2   3  43   48.72   72.61
  -2   3  43   18.33   82.07
   2   3 -43  -24.07   65.01
   2  -3  43   29.79   77.38
  -2  -3  44   -3.93   88.35
   2  -3 -44   96.83  120.43
   2   3  44   45.56   69.87
   2  -3  44    9.94   72.55
  -2   3  44   52.52   83.49
  -2  -3  45  144.34  136.49
   2   3  45  129.08  114.03
   2  -3 -45  617.53  135.45
   2  -3  45   36.76   89.59
  -2  -3  46  -16.09   94.76
   2  -3 -46   -1.88   68.86
   2   3  46  142.30  103.68
   2  -3  46   98.50   85.71
  -2   3  46    5.27   90.83
  -2  -4   047048.80  554.77
   2   4   048081.35  509.85
  -2  -4   1 4799.29  285.68
   2   4   1 4697.77  241.04
   2   4   1 4911.27  239.17
  -2   4   1 4274.31  202.40
   2   4  -1 4969.01  248.58
  -2  -4   3 2626.58  201.36
   2   4   3 2503.46  182.57
   2   4   3 2564.41  201.21
   2  -4   3 1863.24  127.32
  -2   4   3 2926.36  150.79
  -2  -4   4 1683.24  151.16
  -2   4  -4 2415.77  157.15
   2   4   4 1847.66  162.75
   2   4   4 1908.78  148.48
  -2   4   4 1623.07  129.08
  -2   4   4 2125.42  168.03
   2  -4   4 2432.63  159.33
   2   4  -4 1784.48  154.17
  -2  -4   613317.66  216.80
   2   4   612755.51  221.58
  -2   4  -614005.12  173.18
  -2   4   612955.32  194.51
  -2  -4   711112.35  206.32
   2   4   710972.56  184.21
  -2   4  -710710.76  158.15
   2   4   710991.24  232.30
  -2   4   7 9892.09  170.46
   2  -4   710636.71  157.00
  -2  -4   8 5733.57  162.10
   2   4   8 6010.69  143.06
   2   4   8 6145.78  194.97
  -2   4  -8 5141.99  233.58
  -2   4   8 5884.24  183.98
  -2   4   8 5311.70  261.54
  -2  -4   9  286.51   94.87
   2   4   9  201.89   67.88
   2   4   9  229.91   85.35
  -2   4  -9  201.48   48.75
  -2   4   9  112.84   77.96
   2  -4   9  191.99   49.32
  -2  -4  10 2793.16  231.94
   2   4  10 2863.93  217.99
  -2   4 -10 2357.74  161.65
   2   4  10 2645.64  217.56
  -2   4  10 2716.11  206.34
   2  -4  10 2462.46  177.77
  -2  -4  11 3868.97  266.69
   2   4  11 3899.15  231.66
  -2   4 -11 2892.02  155.85
   2   4  11 3600.28  229.84
  -2   4  11 3657.27  235.84
   2  -4  11 3390.33  197.19
  -2  -4  12  895.73  155.98
   2   4  12  955.18  125.28
   2   4  12 1029.78  142.76
  -2   4 -12  834.05   88.28
  -2   4  12  772.03  137.73
  -2   4  12  891.52  153.61
   2  -4  12  811.81  101.96
   2   4 -12  342.80  136.15
  -2  -4  13  406.02  112.25
   2   4  13  566.60   97.03
   2   4  13  441.70   97.21
  -2   4 -13  462.92   70.85
  -2   4  13  491.43  118.10
  -2   4  13  474.68  121.30
   2  -4  13  545.87  106.37
   2   4 -13  559.05  137.47
  -2  -4  14 2419.27  234.21
   2   4  14 2363.36  203.70
   2   4  14 2231.79  191.68
  -2   4 -14 1954.46  147.61
  -2   4  14 2718.49  205.44
  -2   4  14 2265.26  216.81
   2  -4  14 2216.56  192.08
   2   4 -14 2316.53  224.07
  -2  -4  15  492.68  125.50
   2   4  15  462.33   97.12
   2   4  15  402.62   98.68
  -2   4 -15  426.54   72.32
  -2   4  15  286.71  102.59
  -2   4  15  546.16  139.48
   2  -4  15  266.76   85.57
   2   4 -15 1127.91  137.35
  -2  -4  16 1433.44  171.75
   2   4  16 1777.09  170.32
   2   4  16 1647.06  158.64
  -2   4 -16 1681.61  133.25
  -2   4  16 2031.54  206.22
  -2   4  16 1736.34  390.19
   2  -4  16 1758.14  154.87
   2   4 -16 1583.88  168.43
  -2  -4  17   23.66   50.75
   2   4  17   91.99   64.34
   2   4  17  118.65   73.84
  -2   4 -17  107.72   54.91
  -2   4  17   54.61   72.04
  -2   4  17  120.64   57.70
   2  -4  17  124.50   65.26
   2   4 -17  117.50  102.94
  -2  -4  18  325.10  106.10
   2   4  18  353.89   85.19
   2   4  18  417.09   93.37
  -2   4 -18  294.37   59.42
  -2   4  18  446.49  120.14
  -2   4  18  608.86  130.34
   2  -4  18  431.48   89.67
   2   4 -18  632.40  125.57
  -2  -4  19   21.05   55.76
   2   4  19   54.01   50.13
   2   4  19  129.96   88.69
  -2   4 -19   69.78   46.97
  -2   4  19   63.54   63.76
  -2   4  19   80.29   40.19
   2  -4  19   14.92   52.83
   2   4 -19   77.00   75.37
  -2  -4  20  420.72  121.80
   2   4  20  442.53   83.45
   2   4  20  849.57  139.31
  -2   4 -20  656.76   93.11
  -2   4  20  929.34  159.84
  -2   4  20  829.92  161.32
   2  -4  20  704.11  116.79
   2   4 -20  676.87  137.44
  -2  -4  21  702.86  141.79
   2   4  21  697.09  101.42
   2   4  21  862.85  140.33
  -2   4 -21  858.72  110.51
  -2   4  21  730.41  136.94
  -2   4  21  898.28  180.14
   2  -4  21  754.24  118.26
   2   4 -21  803.32  124.37
  -2  -4  22   -1.20   59.33
   2   4  22   70.31   54.05
   2   4  22  181.44   84.29
  -2   4 -22   39.87   43.31
  -2   4  22   97.80   82.33
  -2   4  22  119.57   60.13
   2  -4  22  165.55  103.45
   2   4 -22  127.28   91.28
  -2  -4  23  322.38  108.06
   2   4  23  317.95   88.15
   2   4  23  287.01  102.03
  -2   4  23  476.81  159.00
  -2   4  23  256.06   84.79
   2  -4  23  226.86  107.85
   2   4 -23  516.55  130.61
  -2  -4  24   73.29   78.57
   2   4  24  164.14   68.25
   2   4  24  292.09  108.10
  -2   4  24  109.70   97.25
  -2   4  24  180.11   69.56
   2  -4  24  128.55   94.75
   2   4 -24  299.09   88.74
  -2  -4  25  328.25  115.97
   2   4  25   79.17   59.72
   2   4  25  421.38  117.21
  -2   4  25  127.42   96.78
  -2   4  25  586.95  218.20
   2  -4  25  167.87   89.23
   2   4  26   64.63   64.55
   2   4  26   59.67   55.99
  -2   4  26  -17.00   77.61
  -2   4  26  181.46  108.12
   2  -4  26   35.41   53.74
   2   4 -26  105.91   88.15
  -2  -4  27 1431.35  208.02
   2   4  27 1070.70  182.90
   2   4  27 1415.14  187.78
  -2   4  27 1631.95  245.01
  -2   4  27 1455.25  267.57
   2  -4  27 1368.30  184.70
   2   4 -27 1178.90  171.36
  -2  -4  28 2097.20  261.30
   2   4  28 1616.57  277.04
   2   4  28 1850.32  202.75
  -2   4  28 2583.29  312.50
  -2   4  28 2098.54  372.40
   2  -4  28 2561.96  246.28
   2   4 -28 2035.91  242.82
  -2  -4  29  158.07  125.97
   2   4  29  196.08   66.50
   2   4  29  500.15  170.44
  -2   4  29  151.83  164.80
  -2   4  29  451.41  138.53
   2  -4  29  287.14  107.91
   2   4 -29  231.71   96.34
  -2  -4  30  258.51  160.16
   2   4  30  571.07  142.96
   2   4  30  540.01  178.67
  -2   4  30  314.77  187.52
  -2   4  30  409.10  143.85
   2  -4  30  401.28  151.37
  -2  -4  31   32.78   77.22
   2   4  31   95.67   95.54
  -2   4  31  146.69  135.32
   2  -4  31  205.16  102.38
   2   4  32   56.93   68.26
  -2   4  32   33.92   92.55
   2  -4  32   11.54   56.09
  -2   4  32   46.72   61.14
   2   4 -32  244.82  151.99
  -2  -4  33  183.69  100.88
   2   4  33  175.93  129.49
  -2   4  33  106.73  158.03
   2  -4  33  174.19   96.35
  -2   4  33  187.72  109.88
   2   4 -33  422.85  148.30
   2   4  34   14.01   76.86
  -2   4  34  132.76  159.00
   2  -4  34   -2.61   53.18
  -2   4  34   49.21   88.88
   2   4 -34  -41.51   78.45
   2   4  35  152.70  125.84
  -2   4  35  156.42  152.33
   2  -4  35   -7.05   53.38
  -2   4  35  191.49  126.70
   2   4 -35 1123.89  213.15
   2   4  36    5.61   68.64
  -2   4  36  -41.17   90.28
   2  -4  36   74.46   98.12
   2   4 -36   69.66   92.96
   2   4  37  108.83   88.16
  -2   4  37  103.62  149.34
   2  -4  37  171.19  116.89
   2   4 -37  272.16  138.86
   2  -4 -38  122.87   97.87
   2   4  38   10.35   63.18
  -2   4  38   13.29   77.84
   2   4 -38   90.91   65.94
   2  -4  38  140.81  107.32
   2  -4 -39   -7.89   63.88
   2   4  39   33.32   60.21
  -2   4  39   54.69   76.96
   2   4 -39  131.16  117.76
   2  -4  39  -49.14   66.82
  -2  -4  40   56.85   74.78
   2  -4 -40   69.83   89.27
   2   4  40   42.19   60.76
  -2   4  40   10.81   81.32
   2   4 -40  -23.25   67.17
   2  -4  40  -32.68   67.28
  -2  -4  41    1.81   85.08
   2  -4 -41   71.75   62.96
   2   4  41   22.72   61.62
  -2   4  41  -10.87   78.57
   2   4 -41  128.49  103.74
   2  -4  41   88.49   94.50
  -2  -4  42  112.16  162.12
   2  -4 -42  106.99   99.87
   2   4  42  -20.66   62.10
  -2   4  42  -13.46   80.19
   2   4 -42   74.04   63.45
   2  -4  42    4.76   68.56
  -2  -4  43   70.25  134.27
   2  -4 -43   23.16   65.46
   2   4  43   19.65   92.98
   2  -4  43   64.86   67.16
  -2   4  43    1.64   77.98
  -2  -4  44  -38.46  101.80
   2   4  44   39.96   67.87
   2  -4 -44   -7.18   63.50
  -2   4  44   53.59   87.06
  -2  -4  45  155.15  182.90
   2   4  45   11.25   64.65
   2  -4 -45    5.02   68.42
  -2   4  45  200.66  145.81
  -2  -4  46  128.47  147.32
   2   4  46  131.30   93.98
  -2   4  46   54.88  129.00
   2  -4  46  108.30  121.23
  -2  -5   0 3595.06  343.29
   2   5   0 3461.26  209.89
  -2  -5   1  733.43  169.22
   2   5   1  726.06  103.81
   2   5   1  847.31  124.55
  -2   5   1  634.57   71.64
   2   5  -1  695.51  117.77
  -2  -5   2 2691.22  318.19
   2   5   2 2630.08  199.61
   2   5   2 2615.62  207.93
  -2   5   2 1857.51  131.98
   2   5  -2 2808.53  218.46
  -2  -5   3 1530.16  151.76
   2   5   3 1417.77  118.97
   2   5   3 1543.45  155.05
  -2   5   3 1298.83   92.63
  -2  -5   4 3854.43  221.26
   2   5   4 3752.06  216.82
   2   5   4 3879.03  209.17
  -2   5   4 3162.40  166.80
  -2   5   4 3782.99  207.95
   2  -5   4 3862.77  174.79
  -2  -5   5 2433.23  200.40
   2   5   5 2481.36  197.96
   2   5   5 2619.47  207.39
  -2   5   5 3128.01  175.28
  -2   5   5 2921.16  184.72
   2  -5   5 3174.02  150.16
  -2  -5   6 2155.94  191.16
   2   5   6 2294.16  203.61
   2   5   6 2188.65  183.88
  -2   5   6 2507.35  210.71
   2   5  -6 2322.73  189.49
  -2  -5   7  111.61   84.29
   2   5   7   85.36   85.90
   2   5   7  105.47   79.67
  -2   5  -7  120.13   52.76
  -2   5   7  251.44   82.86
   2  -5   7  263.69   49.65
   2   5  -7  106.01   77.44
  -2  -5   8 1150.91  142.69
   2   5   8 1254.86  125.72
   2   5   8 1276.14  144.10
  -2   5  -8 1054.33   92.34
  -2   5   8 1268.97  114.85
  -2   5   8 1074.46  122.83
   2  -5   8 1185.55   83.49
  -2  -5   9 1483.33  174.25
   2   5   9 1364.03  145.46
   2   5   9 1296.83  153.61
  -2   5  -9 1413.19  137.03
  -2   5   9 1272.72  135.93
  -2   5   9 1116.31  126.68
   2  -5   9 1316.42  117.10
  -2  -5  10 2729.46  217.53
   2   5  10 2736.53  185.02
  -2   5 -10 2530.82  152.98
   2   5  10 2852.43  201.00
  -2   5  10 2873.22  189.93
   2  -5  10 2598.93  158.26
   2   5 -10 2501.23  184.53
  -2  -5  11  831.28  127.13
   2   5  11  858.31  112.78
  -2   5 -11 1017.46  113.43
   2   5  11  796.69  114.38
  -2   5  11  695.58  105.88
   2  -5  11  872.68  104.13
   2   5 -11 1017.92  165.86
  -2  -5  12 2521.26  156.72
   2   5  12 2656.53  180.08
  -2   5 -12 2115.06  160.52
   2   5  12 2567.53  183.19
  -2   5  12 2271.19  197.48
   2  -5  12 2120.33  172.72
   2   5 -12 2062.05  201.01
  -2  -5  13  910.05  137.09
   2   5  13 1110.37   92.88
   2   5  13  997.77  124.18
  -2   5 -13  959.54  106.41
  -2   5  13 1003.57  136.08
  -2   5  13  961.75  161.66
   2  -5  13  851.31  105.05
   2   5 -13 1181.06  159.52
  -2  -5  14 1759.99  185.27
   2   5  14 1881.87  166.49
   2   5  14 1779.48  169.44
  -2   5 -14 1650.46  137.21
  -2   5  14 2166.48  212.12
  -2   5  14 1718.60  198.65
   2  -5  14 1656.99  148.69
   2   5 -14 1898.90  199.55
  -2  -5  15 1232.51  155.79
   2   5  15 1370.55  132.95
   2   5  15 1313.30  137.96
  -2   5 -15 1196.62  109.81
  -2   5  15 1181.64  142.22
  -2   5  15 1216.48  177.90
   2  -5  15 1005.78  121.37
   2   5 -15 1250.44  145.36
  -2  -5  16   20.75   70.40
   2   5  16   -0.37   28.93
   2   5  16   24.44   49.89
  -2   5 -16    7.33   28.21
  -2   5  16   13.74   44.56
  -2   5  16   14.23   58.73
   2  -5  16  -14.14   40.61
   2   5 -16   35.51   82.43
  -2  -5  17  -14.76   49.80
   2   5  17    7.92   26.95
   2   5  17    1.33   34.56
  -2   5 -17   -4.88   20.87
  -2   5  17   -5.54   43.03
  -2   5  17   41.06   59.88
   2  -5  17    9.41   33.64
   2   5 -17   -0.26   43.08
  -2  -5  18  122.48   88.19
   2   5  18   83.46   53.87
   2   5  18   76.47   63.93
  -2   5 -18  135.08   51.06
  -2   5  18   99.98   83.78
  -2   5  18  141.41   84.28
   2  -5  18   93.62   64.59
   2   5 -18  137.64   67.34
  -2  -5  19  165.50  109.07
   2   5  19  123.31   53.55
   2   5  19  182.32   71.87
  -2   5 -19  167.95   54.23
  -2   5  19  236.58   79.12
  -2   5  19  137.45   59.71
   2  -5  19  180.51   55.97
   2   5 -19  244.13   92.54
  -2  -5  20   -1.43   56.36
   2   5  20    4.07   29.28
   2   5  20   -3.37   40.07
  -2   5  20  -40.52   43.35
  -2   5  20   72.78   52.41
   2  -5  20   -1.36   32.10
   2   5 -20  -17.99   50.01
  -2  -5  21  287.93   97.92
   2   5  21  314.54   86.90
   2   5  21  367.60  101.36
  -2   5  21  147.92   82.93
  -2   5  21  313.44   77.07
   2  -5  21  176.36   75.03
   2   5 -21  406.84  110.65
  -2  -5  22  525.85  146.00
   2   5  22  326.27   84.34
   2   5  22  463.30  116.31
  -2   5  22  429.84  125.75
  -2   5  22  310.98  102.96
   2  -5  22  306.67   94.56
   2   5 -22  368.19  112.76
  -2  -5  23   48.12   73.36
   2   5  23   23.36   36.80
   2   5  23    8.45   49.79
  -2   5  23   37.07   84.69
   2  -5  23   84.75   86.29
   2   5 -23   91.14   76.98
  -2  -5  24 3196.12  336.05
   2   5  24 1889.62  205.15
   2  -5  24 3067.60  325.53
  -2   5  24 2258.67  615.50
  -2   5  24 3689.22  211.91
   2   5 -24 3044.42  328.18
  -2  -5  25   48.25   78.66
   2   5  25  340.27   93.96
   2   5  25  331.78  115.01
  -2   5  25  105.97  114.95
  -2   5  25  225.92  107.03
   2  -5  25  298.00  143.63
   2   5 -25   99.37   85.34
  -2  -5  26  148.13  115.32
   2   5  26  170.75   88.81
   2   5  26  224.44  103.68
  -2   5  26  199.51  115.07
  -2   5  26  394.41  114.21
   2  -5  26  188.54  108.09
   2   5 -26  260.08  124.61
  -2  -5  27  527.16  182.70
   2   5  27  214.83   87.82
   2   5  27  300.83  116.52
  -2   5  27  318.09  122.59
  -2   5  27  511.23  152.36
   2  -5  27  366.97  150.14
   2   5 -27  464.86  153.68
  -2  -5  28  248.55  119.63
   2   5  28   99.65   69.20
   2   5  28  210.01  141.46
  -2   5  28   77.23   71.46
  -2   5  28  147.69   80.83
   2  -5  28   56.98   53.98
   2   5 -28  202.98  143.69
  -2  -5  29  226.69  116.65
   2   5  29  340.43   96.43
   2   5  29  433.99  148.43
  -2   5  29  335.79  151.25
  -2   5  29  727.27  191.64
   2  -5  29  233.99  101.28
   2   5 -29  486.27  157.26
  -2  -5  30   77.98   72.97
   2   5  30   -2.82   52.34
   2   5  30   54.95   91.98
  -2   5  30   22.54   83.71
  -2   5  30   51.95   83.68
   2  -5  30   53.18   77.79
   2   5 -30  192.31  138.45
  -2  -5  31  -46.16   68.70
   2   5  31  129.07   61.77
   2   5  31   99.67  131.23
   2  -5  31  -48.44   51.70
  -2   5  31   40.02   82.03
   2   5 -31   17.27   70.36
  -2  -5  32  315.93  160.11
   2   5  32  348.04  149.17
  -2   5  32  263.90  155.51
   2  -5  32  404.58  145.81
   2   5 -32  455.03  169.02
  -2  -5  33   30.55   75.95
   2   5  33    6.47   68.00
  -2   5  33  -15.31   87.37
   2  -5  33   38.35   54.14
  -2   5  33  -28.10   69.06
   2   5 -33  -18.57   73.44
  -2  -5  34  115.03  133.92
   2   5  34  196.25  116.01
  -2   5  34   71.47   85.68
   2  -5  34  164.64  112.38
  -2   5  34   65.27   77.08
   2   5 -34  138.24  122.58
  -2  -5  35   74.40   75.54
   2   5  35    8.01   62.15
  -2   5  35  -13.61   88.48
   2  -5  35   33.17   58.80
  -2   5  35  -19.54   65.26
   2   5 -35   70.36   92.05
  -2  -5  36  148.99  143.27
   2   5  36  137.85  120.68
  -2   5  36  131.55  118.12
   2  -5  36   40.00   58.92
  -2   5  36  149.99   85.60
   2   5 -36   98.36   83.07
  -2  -5  37  156.74  166.34
   2   5  37   93.42  115.08
  -2   5  37   32.00   82.95
   2  -5  37  -27.28   61.03
  -2   5  37  181.37  108.71
   2   5 -37  104.48   86.49
  -2  -5  38  -45.59   84.51
   2   5  38   74.32   80.07
  -2   5  38   55.67   77.62
   2  -5  38   46.29   89.09
  -2   5  38    9.87   59.03
   2   5 -38   92.15  108.89
  -2  -5  39   43.08   87.53
   2   5  39   21.12   57.88
  -2   5  39   82.54  106.19
   2  -5  39   -0.79   68.63
   2   5 -39   19.31   61.76
  -2  -5  40   21.74   98.98
   2   5  40   38.54   55.76
  -2   5  40   76.71  105.96
   2  -5  40   17.43   73.86
   2   5 -40   78.87   93.83
  -2  -5  41   38.08  103.95
   2   5  41   91.15   86.21
  -2   5  41   53.75   67.32
   2  -5  41  -20.76   70.44
   2   5 -41   57.80   55.67
  -2  -5  42   98.08  101.13
   2  -5 -42   31.34   66.30
   2   5  42   73.16   58.19
   2  -5  42   30.28   63.47
  -2   5  42    1.58   76.77
  -2  -5  43  127.47  164.79
   2   5  43   32.37   63.70
  -2   5  43   34.38   83.49
   2  -5  43   61.03   78.48
  -2  -5  44  159.85  130.32
   2  -5 -44  146.77  119.05
   2   5  44   36.79   94.40
   2  -5  44   97.61   88.64
  -2   5  44   40.54   92.11
  -2  -5  45   44.58  108.99
   2  -5 -45   44.83   88.53
   2   5  45   50.68   97.80
   2  -5  45   16.28   67.94
  -2   5  45  128.87  129.76
   2   6   0 5439.65  340.58
   2   6   0 5971.09  205.53
  -2  -6   1 4905.29  363.69
   2   6   1 5190.41  260.61
   2   6   1 5290.89  287.22
  -2  -6   2  766.19  194.53
   2   6   2  739.10   94.94
   2   6   2  825.86  136.33
   2   6  -2  748.94  111.99
  -2  -6   3   75.67   77.86
   2   6   3  118.71  116.52
   2   6   3   33.32   53.19
  -2   6   3  170.23   98.92
  -2   6   3   96.21   42.13
   2   6  -3   82.45   75.47
  -2  -6   414399.80  226.51
   2   6   413996.31  185.88
   2   6   413766.37  211.20
   2   6  -414812.07  235.36
  -2  -6   5 1283.59  149.52
   2   6   5 1037.57  133.39
   2   6   5 1405.45  171.39
  -2  -6   6 4797.62  278.48
   2   6   6 5153.96  282.81
   2   6   6 5132.98  293.17
  -2  -6   7 2518.79  155.65
   2   6   7 2634.94  188.31
   2   6   7 2556.24  187.37
  -2  -6   8 2365.28  218.68
   2   6   8 2208.05  189.80
   2   6   8 2583.04  193.62
   2  -6   8 2078.27  147.06
  -2   6   8 3028.88  192.73
  -2  -6   9  460.66  114.72
   2   6   9  397.85   97.31
   2   6   9  397.09   93.52
  -2   6  -9  418.77   81.94
  -2   6   9  507.92  107.26
   2  -6   9  254.91   42.10
   2   6  -9  313.88  111.34
  -2  -6  10  453.90  111.48
   2   6  10  465.40   99.26
   2   6  10  407.12   94.89
  -2   6 -10  434.84   77.63
  -2   6  10  280.75   82.97
  -2   6  10  329.67  100.47
   2  -6  10  187.20   49.30
   2   6 -10  596.19  135.24
  -2  -6  11  109.20   74.47
   2   6  11   91.37   80.50
   2   6  11   71.09   69.85
  -2   6 -11  163.26   67.28
  -2   6  11  133.70   78.24
  -2   6  11   72.16   89.33
   2  -6  11   61.34   44.10
   2   6 -11  141.79  104.86
  -2  -6  12 2229.22  203.01
   2   6  12 2260.93  195.12
  -2   6 -12 2135.56  166.50
   2   6  12 2226.67  192.67
  -2   6  12 2090.28  183.47
   2  -6  12 1881.92  154.69
   2   6 -12 2159.06  212.44
  -2  -6  13 2351.48  240.86
   2   6  13 2298.66  214.35
  -2   6 -13 2260.86  195.67
   2   6  13 2282.24  211.12
  -2   6  13 2359.00  224.73
   2  -6  13 1799.43  170.53
   2   6 -13 2143.30  230.68
  -2  -6  14 2774.24  263.07
   2   6  14 2848.67  257.46
   2   6  14 2161.35  193.74
  -2   6 -14 2550.49  209.15
  -2   6  14 2935.89  278.05
  -2   6  14 1935.60  200.81
   2  -6  14 2658.75  227.06
   2   6 -14 2585.16  233.91
  -2  -6  15  183.37   83.51
   2   6  15  101.89   72.14
   2   6  15  165.46   67.04
  -2   6 -15   83.01   42.20
  -2   6  15   58.32   69.74
  -2   6  15  120.01   86.59
   2  -6  15  178.27   64.97
   2   6 -15  131.34   83.27
  -2  -6  16  104.03   78.93
   2   6  16  118.47   77.39
   2   6  16   57.36   49.58
  -2   6 -16  122.09   54.15
  -2   6  16  -10.60   44.27
  -2   6  16  261.06  142.13
   2  -6  16   74.44   48.33
   2   6 -16  175.49   68.98
  -2  -6  17 1067.72  153.24
   2   6  17 1933.91  209.94
   2   6  17 1561.98  161.01
  -2   6 -17 1614.09  153.84
  -2   6  17 1495.23  137.78
  -2   6  17 1402.48  215.45
   2  -6  17 1098.45  136.67
   2   6 -17 1506.32  203.94
  -2  -6  18 1940.59  227.23
   2   6  18 2176.94  222.50
   2   6  18 1983.93  198.55
  -2   6 -18 2042.22  183.35
  -2   6  18 2517.46  248.20
  -2   6  18 2309.49  288.89
   2  -6  18 2159.35  208.80
   2   6 -18 2787.32  280.30
  -2  -6  19  525.48  131.51
   2   6  19  636.20  117.63
   2   6  19  627.15  101.49
  -2   6 -19  615.11   86.25
  -2   6  19  763.71  132.09
  -2   6  19  733.50  186.00
   2  -6  19  563.01   97.26
   2   6 -19  948.40  149.92
  -2  -6  20  473.28  121.78
   2   6  20  617.28  110.95
   2   6  20  546.75  113.93
  -2   6  20  188.39   90.03
  -2   6  20  574.88  150.19
   2  -6  20  606.31  101.95
   2   6 -20  670.42  131.85
  -2  -6  21  317.73  125.95
   2   6  21  424.90  101.98
   2   6  21  400.36  100.79
  -2   6  21  476.14  118.12
  -2   6  21  162.65   99.87
   2  -6  21  342.14   85.74
   2   6 -21  411.36  105.60
  -2  -6  22   23.52   57.80
   2   6  22    2.35   40.67
   2   6  22   53.54   62.36
  -2   6  22   90.46   93.39
  -2   6  22   39.19   81.75
   2  -6  22   34.88   37.30
   2   6 -22   52.29   81.58
   2   6  23   15.23   59.69
   2   6  23   12.46   45.99
  -2   6  23  136.81  104.68
  -2   6  23   70.74   59.91
   2  -6  23  110.08   74.36
   2   6 -23  156.67   94.70
  -2  -6  24  179.82   98.38
   2   6  24  169.36   83.55
   2   6  24   82.01   69.50
  -2   6  24  158.89   98.85
  -2   6  24  135.43   73.53
   2  -6  24  179.43   97.11
   2   6 -24  284.16  105.98
  -2  -6  25   86.88   93.78
   2   6  25   57.81   69.88
   2   6  25  117.77   94.27
  -2   6  25   -6.05   60.81
  -2   6  25   69.51   85.54
   2  -6  25   78.96   68.49
   2   6 -25  187.97   85.54
  -2  -6  26  387.09  146.13
   2   6  26  304.20  104.64
   2   6  26  434.45  152.82
  -2   6  26  384.92  156.50
  -2   6  26  550.04  177.80
   2  -6  26   94.10   85.30
   2   6 -26  399.85  157.01
  -2  -6  27   74.75   75.65
   2   6  27  134.08   99.64
   2   6  27  107.96   98.40
  -2   6  27   90.56   68.65
  -2   6  27  255.33   95.22
   2  -6  27   38.59   50.77
   2   6 -27  239.97  115.25
  -2  -6  28   95.95  100.53
   2   6  28  136.36   85.93
   2   6  28  180.11  133.58
  -2   6  28   34.69   93.72
  -2   6  28   72.97   35.77
   2  -6  28  144.15  102.83
   2   6 -28  115.34   95.60
  -2  -6  29  119.27  121.81
   2   6  29  104.45   83.55
   2   6  29  123.90   89.65
  -2   6  29  380.92  108.64
  -2   6  29   -4.86   66.71
   2   6 -29  217.07  118.97
  -2  -6  30  302.35  136.77
   2   6  30  425.61  119.78
   2   6  30  546.81  153.14
  -2   6  30  225.85  132.10
  -2   6  30  392.63  116.61
   2  -6  30  542.01  127.15
   2   6 -30  574.17  185.52
  -2  -6  31   62.82   66.28
   2   6  31  321.77  120.52
   2   6  31  295.37  139.86
  -2   6  31  170.13  152.90
  -2   6  31  480.14  178.08
   2  -6  31  267.09  120.63
   2   6 -31  347.19  164.69
  -2  -6  32  416.05  164.50
   2   6  32   99.26   53.88
   2   6  32  197.55  124.91
  -2   6  32  112.52  127.65
  -2   6  32  219.68   97.65
   2  -6  32    8.74   57.39
   2   6 -32  567.91  175.76
  -2  -6  33   38.38   71.26
   2   6  33   97.41   87.69
  -2   6  33    9.21   79.67
   2  -6  33   24.34   54.26
   2   6 -33   56.96   69.03
  -2  -6  34   98.25   99.91
   2   6  34  194.32  116.22
  -2   6  34  242.70  164.06
   2  -6  34   59.11   80.28
  -2   6  34   71.75   64.17
   2   6 -34  145.53   99.78
  -2  -6  35   10.92   70.94
   2   6  35   11.81   56.24
  -2   6  35   35.67   82.20
   2  -6  35  432.52  118.92
  -2   6  35   42.94   38.51
   2   6 -35   27.15   59.28
  -2  -6  36  104.11  101.39
   2   6  36   45.79   56.15
  -2   6  36  178.90  144.45
   2  -6  36   80.57   84.50
  -2   6  36  115.17   92.44
   2   6 -36  184.09  102.68
  -2  -6  37  182.37  121.04
   2   6  37  102.91   99.18
  -2   6  37  171.76  132.24
   2  -6  37   44.06   58.89
  -2   6  37   68.77   70.64
   2   6 -37  117.07  104.99
  -2  -6  38    8.50   84.83
   2   6  38   74.58   86.63
  -2   6  38   13.11   69.93
   2  -6  38   92.41  104.33
  -2   6  38   13.28   58.05
   2   6 -38   59.12   59.83
  -2  -6  39  120.66  118.72
   2   6  39  103.94   88.91
  -2   6  39  -20.89   65.93
   2  -6  39   16.84   63.16
  -2   6  39   37.62   40.13
   2   6 -39  120.73   96.13
  -2  -6  40   43.57   89.54
   2   6  40  -25.27   53.10
  -2   6  40   70.47  101.73
   2  -6  40   27.97   59.77
  -2   6  40   15.96   60.69
   2   6 -40   33.10   71.94
  -2  -6  41   13.51   85.32
  -2   6  41  149.44  108.78
   2  -6  41    7.96   61.29
  -2   6  41   -0.39   56.93
  -2  -6  42  130.11  126.72
   2   6  42   15.76   82.09
  -2   6  42  172.45  114.91
   2  -6  42   43.63   59.83
  -2  -6  43  -83.95   85.44
   2   6  43    4.31   65.19
  -2   6  43   54.52  150.13
   2  -6  43   60.24   85.72
  -2  -6  44   71.35   79.85
   2  -6 -44  169.22  155.11
   2   6  44   18.78   70.06
   2  -6  44   53.65   62.74
  -2   6  44   78.16  117.24
  -2  -6  45   91.57   86.65
   2  -6 -45   12.84   56.58
   2   6  45    6.10   63.40
   2  -6  45   89.47   80.47
  -2   6  45  -11.59   73.73
   2   7   0 3079.67  191.97
   2   7   1 3426.73  205.33
  -2  -7   2 6847.37  411.66
   2   7   2 6799.10  339.77
  -2  -7   3  690.22  170.89
   2   7   3  615.12   90.25
   2   7   3  855.33  132.09
   2   7  -3  783.40  135.33
  -2  -7   4 2142.82  273.88
   2   7   4 2037.06  172.82
   2   7   4 2238.33  211.53
  -2   7   4 1452.50  109.48
   2   7  -4 1929.99  189.43
  -2  -7   5  516.02  108.41
   2   7   5  296.79   72.99
   2   7   5  482.38  114.66
  -2   7   5 1016.27  104.13
   2   7  -5 1238.97  187.04
  -2  -7   6 7364.05  378.72
   2   7   6 7444.05  378.72
   2   7   6 6981.65  364.93
  -2  -7   7  377.99   94.21
   2   7   7  359.23   86.95
   2   7   7  317.34   94.85
   2  -7   7  164.44   29.70
  -2  -7   8 2175.04  196.94
   2   7   8 2025.75  191.29
   2   7   8 2256.27  203.23
   2  -7   8 1830.43  127.04
  -2   7   8 1998.82  154.10
   2   7  -8 2028.05  204.64
  -2  -7   9 1599.24  173.48
   2   7   9 1575.80  156.26
   2   7   9 1381.16  143.79
   2  -7   9 1129.17   55.34
   2   7  -9 1715.78  190.85
  -2  -7  10  841.92  141.26
   2   7  10  708.13  118.26
   2   7  10  720.57  112.72
  -2   7 -10  857.59  115.51
  -2   7  10  559.14   89.95
  -2   7  10  954.27  144.33
   2  -7  10  546.95   64.87
   2   7 -10  805.59  147.87
  -2  -7  11   93.92   61.84
   2   7  11   89.37   61.96
   2   7  11   71.66   68.25
  -2   7 -11   86.74   59.29
  -2   7  11   93.12   56.01
  -2   7  11   73.53   76.76
   2  -7  11   15.32   18.40
   2   7 -11  -18.75   52.21
  -2  -7  12   58.82   61.08
   2   7  12   14.81   41.87
   2   7  12  -18.22   33.40
  -2   7 -12   81.96   61.00
  -2   7  12   30.18   33.25
  -2   7  12   40.93   76.13
   2  -7  12  -13.03   20.69
  -2  -7  13  436.35  109.89
   2   7  13  589.83  124.12
  -2   7 -13  604.00   97.43
   2   7  13  523.82   96.75
  -2   7  13  501.71   94.86
   2  -7  13  402.01   72.48
   2   7 -13  430.41  104.91
  -2  -7  14 1441.35  133.81
   2   7  14 1266.67  159.85
  -2   7 -14 1204.76  132.34
   2   7  14 1421.45  158.65
  -2   7  14 1437.84  167.84
   2  -7  14 1010.08  111.76
   2   7 -14 1479.64  146.12
  -2  -7  15  232.50   85.81
   2   7  15  126.34   80.34
   2   7  15  191.32   75.27
  -2   7 -15  171.95   60.11
  -2   7  15   88.86   77.55
  -2   7  15  218.79  115.44
   2  -7  15  199.95   66.92
   2   7 -15  298.61  106.48
  -2  -7  16  127.00   57.61
   2   7  16  127.81   61.05
   2   7  16  207.38   60.43
  -2   7 -16  174.66   54.09
  -2   7  16  110.04   97.60
  -2   7  16  280.30  121.89
   2  -7  16  168.66   54.26
   2   7 -16   54.86   78.58
  -2  -7  17  421.35  107.72
   2   7  17  228.42   92.88
   2   7  17  577.82   88.80
  -2   7 -17  522.75   86.77
  -2   7  17  286.33   94.22
  -2   7  17  299.47  131.98
   2  -7  17  297.63   69.24
   2   7 -17  410.02  120.67
  -2  -7  18  528.81  125.56
   2   7  18  484.26  119.47
   2   7  18  679.05  109.35
  -2   7 -18  696.85   88.04
  -2   7  18  162.05  104.19
  -2   7  18  634.46  172.94
   2  -7  18  333.54   77.69
   2   7 -18  615.38  137.17
  -2  -7  19  343.76  109.98
   2   7  19  440.62  139.48
   2   7  19  372.76   87.81
  -2   7  19  191.86   95.06
  -2   7  19  349.13  142.22
   2  -7  19  145.14   65.78
   2   7 -19  168.49  101.52
  -2  -7  20   88.84   73.89
   2   7  20  135.50   83.58
   2   7  20  213.75   82.04
  -2   7  20  238.04  120.68
  -2   7  20  229.29  113.55
   2  -7  20   55.79   47.47
   2   7 -20  560.17  140.89
  -2  -7  21  117.15  113.88
   2   7  21   86.32   87.72
   2   7  21  120.69   65.15
  -2   7  21  191.67  102.85
  -2   7  21  145.76  110.17
   2  -7  21  112.03   63.18
   2   7 -21  370.82  132.00
  -2  -7  22    8.70   61.41
   2   7  22    7.51   52.61
   2   7  22   86.88   70.95
  -2   7  22   -8.08   52.01
  -2   7  22   54.69   65.36
   2  -7  22  126.63   42.52
   2   7 -22   93.84  104.04
  -2  -7  23  701.23  196.59
   2   7  23  286.25  113.28
   2   7  23  671.89  129.53
  -2   7  23  726.92  160.35
  -2   7  23  883.08  189.41
   2  -7  23  424.98  102.92
   2   7 -23  912.76  178.30
  -2  -7  24  451.11  156.85
   2   7  24  593.76  168.35
   2   7  24  575.16  159.76
  -2   7  24  761.75  215.35
  -2   7  24  559.73  164.70
   2  -7  24  465.49  141.09
   2   7 -24  593.42  175.58
  -2  -7  25  127.77  112.89
   2   7  25   89.80   69.02
   2   7  25   99.63   60.06
  -2   7  25  160.83  128.16
  -2   7  25   57.94   42.98
   2  -7  25   51.02   65.15
   2   7 -25  243.04  116.69
  -2  -7  26   85.66   65.60
   2   7  26   74.82   70.08
   2   7  26   97.32   75.44
  -2   7  26   90.72   87.29
  -2   7  26  218.62  100.81
   2  -7  26  105.75   84.74
   2   7 -26   83.64   94.01
  -2  -7  27  570.54  181.12
   2   7  27  469.52  139.14
   2   7  27  452.73  135.59
  -2   7  27  318.43  126.04
  -2   7  27  767.36  167.77
   2  -7  27  550.61  171.18
   2   7 -27  604.38  192.85
  -2  -7  28   72.15  112.34
   2   7  28   24.81   61.54
   2   7  28   -2.89   50.12
  -2   7  28   86.22  103.78
  -2   7  28   33.59   60.34
   2  -7  28  122.50   98.32
   2   7 -28    4.94   69.14
  -2  -7  29  444.48  151.70
   2   7  29  282.86   99.21
   2   7  29  183.60   89.42
  -2   7  29  106.24  115.38
  -2   7  29  514.23  178.22
   2  -7  29  538.05  143.58
   2   7 -29  519.86  164.53
  -2  -7  30   78.15  113.68
   2   7  30   97.14   66.13
   2   7  30  133.36   91.33
  -2   7  30   48.11   96.80
  -2   7  30  226.03  118.77
   2  -7  30  195.96   90.46
   2   7 -30  129.89  129.19
  -2  -7  31   64.64   94.73
   2   7  31   44.82   73.52
   2   7  31  -15.47   56.45
  -2   7  31   -4.47   68.84
  -2   7  31   57.18   46.59
   2  -7  31  147.73   72.08
   2   7 -31  138.38  123.83
  -2  -7  32  -22.43   63.38
   2   7  32   54.43   72.43
   2   7  32   23.31   57.42
  -2   7  32   90.33  125.12
  -2   7  32   65.56   57.40
   2  -7  32  120.55   88.39
   2   7 -32   28.31   69.29
  -2  -7  33  140.82   91.96
   2   7  33  123.47   81.45
   2   7  33  118.56   99.77
  -2   7  33  -20.24   71.05
  -2   7  33  182.25   83.77
   2  -7  33   21.96   51.03
   2   7 -33   44.04   65.69
  -2  -7  34   10.23   69.84
   2   7  34   39.55   81.86
  -2   7  34   74.59   68.71
   2  -7  34   60.77   78.87
  -2   7  34   67.95   51.53
   2   7 -34  116.68  107.29
  -2  -7  35  159.94  138.82
   2   7  35   71.62   95.80
  -2   7  35   37.81   98.10
   2  -7  35   62.28   53.46
  -2   7  35   78.98   53.97
   2   7 -35  150.69  115.42
  -2  -7  36   55.83   75.29
   2   7  36  161.90  105.03
  -2   7  36   95.01  123.52
   2  -7  36  131.88   78.16
  -2   7  36   62.37   62.24
   2   7 -36   -3.99   60.23
  -2  -7  37   15.91   76.88
   2   7  37   -3.90   69.49
  -2   7  37  -12.11   66.35
   2  -7  37   26.17   61.77
  -2   7  37   74.03   60.87
   2   7 -37  117.51  113.75
  -2  -7  38  -19.01   87.41
   2   7  38   10.40   75.22
  -2   7  38  138.56  111.94
   2  -7  38   59.55   87.47
  -2   7  38   63.73   85.72
   2   7 -38  346.78  109.33
  -2  -7  39  -26.87   93.20
   2   7  39   75.21   74.62
   2  -7  39   34.11   58.72
  -2   7  39   66.87   62.68
   2   7 -39   28.79   50.59
  -2  -7  40   91.32   87.06
   2   7  40   20.39   51.68
  -2   7  40   50.54  105.25
   2  -7  40   83.69   92.10
  -2   7  40   76.94   75.25
   2   7 -40   25.92   52.06
  -2  -7  41   -2.01   75.92
   2   7  41   12.18   58.37
  -2   7  41   93.98  107.94
  -2   7  41  -19.22   56.57
  -2  -7  42  -21.12   71.08
   2   7  42   55.92   92.91
  -2   7  42  231.70  131.00
  -2   7  42   83.55   78.40
  -2  -7  43   45.63   75.23
   2   7  43    3.57   66.04
  -2   7  43   10.04   72.63
  -2   7  43   19.25   55.95
  -2  -7  44   51.18   82.65
   2   7  44   20.40   63.70
  -2   7  44   67.00   71.21
   2   8   0 9585.12  466.75
  -2   8   0 6895.35  334.35
  -2   8  -1  613.21   86.95
   2   8  -1  514.59  108.49
  -2  -8   3 5809.42  432.76
   2   8   3 5801.82  301.55
  -2   8   3 4721.18  242.91
  -2  -8   4  473.39  117.29
   2   8   4  438.04   91.29
   2   8   4  515.35  136.10
  -2   8   4  969.12  114.34
   2   8  -4  608.82  152.15
  -2  -8   5 2586.35  322.68
   2   8   5 2486.19  235.53
   2   8   5 2758.35  245.84
  -2   8   5 1992.63  181.00
  -2   8   5 1737.46  139.93
  -2  -8   6 1121.93  151.76
   2   8   6  867.41  116.98
  -2   8  -6 1852.53  187.65
   2   8   6  960.94  141.95
  -2  -8   7 2333.65  215.21
   2   8   7 2485.30  232.37
  -2   8  -7 2378.00  217.13
   2   8   7 2313.80  226.92
  -2  -8   8 1519.22  164.84
  -2   8  -8 1136.09  132.93
   2   8   8 1544.05  159.54
   2   8   8 1420.14  166.97
  -2   8   8 2415.86  206.73
   2   8  -8 1535.37  188.15
  -2  -8   9  112.48   63.83
   2   8   9   78.15   68.45
   2   8   9  102.58   68.20
  -2   8  -9  122.42   81.80
   2   8  -9   86.61   76.75
  -2  -8  10    9.94   37.91
   2   8  10   81.52   93.43
   2   8  10   12.62   39.70
  -2   8  10  147.95   72.06
  -2   8  10  -12.98   25.48
   2   8 -10  146.97   88.65
  -2  -8  11 3409.97  301.65
   2   8  11 2950.95  268.74
   2   8  11 3526.57  307.16
  -2   8  11 3095.98  277.58
  -2   8  11 3182.61  260.31
   2   8 -11 3632.32  326.04
  -2  -8  12 3347.87  315.12
   2   8  12 3292.51  284.67
   2   8  12 2937.77  267.92
  -2   8 -12 2562.82  217.17
   2   8 -12 3056.74  285.51
  -2  -8  13  310.78   97.29
   2   8  13  234.71   74.00
   2   8  13  210.50   94.93
  -2   8 -13  273.52   65.45
   2   8 -13  297.22  118.90
  -2  -8  14  674.39  121.26
  -2   8 -14  898.03  118.29
   2   8  14  707.43  103.94
   2   8  14  813.40  113.69
  -2   8  14  650.98  103.75
  -2  -8  15   39.01   54.07
   2   8  15   -0.81   42.37
   2   8  15   26.94   33.25
  -2   8 -15   18.64   47.99
  -2   8  15   45.52   55.17
  -2   8  15    0.76   31.68
  -2  -8  16   99.35   63.72
   2   8  16  237.69   96.45
   2   8  16  170.33   66.20
  -2   8 -16  219.60   76.64
  -2   8  16   76.16   56.97
  -2   8  16  150.74   98.95
   2  -8  16   74.84   41.56
   2   8 -16  229.73  112.19
  -2  -8  17   87.82   57.80
   2   8  17  310.35   85.91
   2   8  17  200.56   66.67
  -2   8 -17  205.27   67.48
  -2   8  17  124.52   79.70
  -2   8  17  149.79   69.59
  -2  -8  18  585.36  126.41
   2   8  18  635.11  125.44
   2   8  18  770.65  119.16
  -2   8 -18  677.20  105.97
  -2   8  18  509.35  153.35
  -2   8  18  680.46  142.80
   2   8 -18  614.33  143.31
  -2  -8  19 1073.90  179.85
   2   8  19  835.30  141.07
   2   8  19 1069.10  144.52
  -2   8  19  956.22  167.20
  -2   8  19  939.89  176.06
   2   8 -19 1110.34  192.31
  -2  -8  20  440.71  126.04
   2   8  20  301.42   87.37
   2   8  20  551.16  122.37
  -2   8  20  156.01   93.17
  -2   8  20  243.62  122.54
   2   8 -20  389.82  132.01
  -2  -8  21  506.19  148.08
   2   8  21  403.30  113.69
   2   8  21  401.49  101.19
  -2   8  21  336.39  105.14
  -2   8  21  189.31  129.56
   2   8 -21  371.84  135.85
  -2  -8  22  -21.78   60.52
   2   8  22  117.12   94.26
   2   8  22   58.19   79.42
  -2   8  22   66.03   92.63
  -2   8  22   34.39   60.82
   2   8 -22  127.02   88.92
  -2  -8  23  135.74   97.22
   2   8  23  189.34   94.82
   2   8  23  130.22   60.86
  -2   8  23  250.31  122.75
  -2   8  23  133.50  111.23
   2   8 -23  222.67  101.08
  -2  -8  24  185.32  101.31
   2   8  24   50.51   68.74
   2   8  24   49.65   77.85
  -2   8  24  144.80   88.30
  -2   8  24   94.71  109.28
   2   8 -24  102.43  115.07
  -2  -8  25   53.46  100.94
   2   8  25  161.02   98.47
   2   8  25  191.30   88.21
  -2   8  25  111.41  112.31
  -2   8  25   35.68   62.24
   2   8 -25  198.52  122.54
  -2  -8  26  106.37   98.86
   2   8  26   99.06   85.66
   2   8  26   67.04   66.18
  -2   8  26  105.14   91.19
  -2   8  26   66.46   80.19
   2   8 -26   22.40   70.70
  -2  -8  27   69.54   78.91
   2   8  27  138.24   82.32
   2   8  27   35.76   46.15
  -2   8  27  254.30  113.13
  -2   8  27   61.89  102.99
   2   8 -27  286.96  143.55
  -2  -8  28   58.22   60.33
   2   8  28   63.42   61.52
   2   8  28   85.00   70.46
  -2   8  28  140.11   73.19
  -2   8  28   86.11   88.96
   2   8 -28   84.56  104.78
  -2  -8  29   -4.21   60.22
   2   8  29   32.40   46.36
   2   8  29   39.64   48.77
  -2   8  29  128.53   64.05
  -2   8  29  147.92  111.81
   2   8 -29   72.35   76.05
  -2  -8  30  115.52  126.39
   2   8  30   25.87   47.02
   2   8  30   79.57   75.83
  -2   8  30  131.94   65.13
  -2   8  30   92.86  112.49
   2   8 -30   50.91  106.30
  -2  -8  31  145.73   94.45
   2   8  31  134.39   77.84
   2   8  31  124.46   99.54
  -2   8  31  244.20  123.48
  -2   8  31  157.62  129.65
   2   8 -31  216.45  125.88
  -2  -8  32  234.85  130.42
   2   8  32  154.78   92.68
   2   8  32  198.12  115.16
  -2   8  32  169.49   88.44
  -2   8  32   -3.47   64.03
   2   8 -32  288.10  135.01
  -2  -8  33   -5.66   64.66
   2   8  33   43.19   44.09
   2   8  33  -20.59   56.05
  -2   8  33   78.17   76.09
  -2   8  33   32.71   65.67
   2   8 -33   26.50   62.31
  -2  -8  34  127.42   99.60
   2   8  34   68.11   88.63
   2   8  34   88.65   77.89
  -2   8  34  140.40  110.52
   2   8 -34   59.46  105.66
  -2  -8  35   -7.87   69.62
   2   8  35  159.78  115.44
  -2   8  35   37.45   62.95
   2   8 -35  207.84   90.20
  -2  -8  36  164.62  125.93
   2   8  36   85.82   87.59
  -2   8  36  -16.04   60.41
  -2   8  36  147.49  183.93
   2   8 -36   26.60   57.83
  -2  -8  37  105.83  147.05
   2   8  37   58.49   64.31
  -2   8  37  100.47   87.78
  -2   8  37    2.87   41.01
   2   8 -37   65.40   76.87
  -2  -8  38   28.41   83.47
   2   8  38  -10.83   48.96
  -2   8  38   57.04  101.20
  -2   8  38    0.51   46.67
   2   8 -38  -13.38   50.58
  -2  -8  39    4.33   77.25
   2   8  39   80.09   87.63
  -2   8  39  153.78  111.10
  -2   8  39   44.85   48.27
   2   8 -39   63.56   56.49
  -2  -8  40   52.21   74.09
   2   8  40   40.72   81.65
  -2   8  40  117.86  114.70
  -2   8  40   42.57   62.56
  -2  -8  41  107.29  105.81
   2   8  41  -15.14   64.71
  -2   8  41   42.23   91.42
  -2  -8  42  178.12  140.54
   2   8  42  110.89   93.42
  -2   8  42  145.79   86.27
  -2   8  42  102.74   58.90
  -2  -8  43   20.43   78.99
   2   8  43   46.14   81.65
  -2   8  43  114.32  121.87
  -2   8  43   32.33   74.98
   2   9   0  539.34   88.53
   2   9   0  654.59  173.91
   2   9   1 1235.94  135.88
   2   9   1 1159.32  184.09
   2   9  -1 1171.00  131.04
   2   9   2  682.08   92.91
   2   9   2  568.01  154.84
   2   9  -2  672.01  103.63
   2   9   3  465.44   85.16
  -2   9  -3  485.18   89.91
   2   9   3  501.82  139.67
  -2   9   3  378.76   78.52
   2   9  -3  518.27  148.29
  -2  -9   4   66.00   46.57
   2   9   4   63.10   53.27
   2   9   4   93.47  108.68
  -2   9   4   70.61   54.93
  -2  -9   5 2516.12  349.47
   2   9   5 2585.29  258.31
  -2   9   5 1813.04  168.67
  -2  -9   6  352.01   94.58
   2   9   6  537.39  134.30
  -2   9   6  632.35   80.64
   2   9  -6  665.38  144.31
  -2  -9   7    9.17   37.83
   2   9   7  117.35   56.36
   2   9   7   68.83   78.47
  -2   9   7  -15.40   34.89
  -2  -9   8 2251.60  220.31
   2   9   8 2254.04  206.42
   2   9   8 1938.21  212.13
   2   9  -8 2347.66  241.26
  -2  -9   9  424.59   97.56
   2   9   9  405.10   82.20
   2   9   9  353.19  101.91
   2   9  -9  465.93  133.13
  -2  -9  10  803.33  126.94
   2   9  10  828.82  103.79
   2   9  10  659.70  127.55
  -2   9 -10  628.92  106.01
  -2  -9  11 1157.85  164.48
   2   9  11 1188.30  149.25
   2   9  11 1269.59  158.90
  -2   9 -11 1143.20  139.46
   2   9 -11 1232.70  174.12
  -2  -9  12  233.04   87.01
   2   9  12  305.55   91.91
   2   9  12  230.72   80.21
  -2   9 -12  322.63   76.13
  -2   9  12  136.56   89.56
  -2   9  12  168.31   59.92
   2   9 -12  448.65  136.77
  -2  -9  13  103.13   76.95
   2   9  13  125.98   81.55
   2   9  13   33.85   59.54
  -2   9 -13  199.85   70.78
  -2   9  13  113.50   93.52
  -2   9  13  107.42   59.07
   2   9 -13  158.52  100.65
  -2  -9  14  241.44   72.32
   2   9  14  246.92   93.06
   2   9  14  278.32   88.23
  -2   9 -14  307.04   78.66
  -2   9  14  296.20  111.64
  -2   9  14  250.86   75.68
   2   9 -14  344.16  143.59
  -2  -9  15  523.02  112.70
  -2   9 -15  654.27  108.58
   2   9  15  474.53  102.12
   2   9  15  559.93  113.60
  -2   9  15  526.11  110.65
   2   9 -15  655.94  154.16
  -2  -9  16   95.12   63.56
  -2   9 -16  333.73  104.72
   2   9  16    7.03   43.19
   2   9  16  108.46   71.98
  -2   9  16  102.10   82.02
   2   9 -16   78.44   64.77
  -2  -9  17  356.24   94.09
   2   9  17  366.65  108.26
   2   9  17  214.75   87.64
  -2   9 -17  310.49   81.85
  -2   9  17  317.26  105.92
  -2   9  17  140.03   75.36
   2   9 -17  376.79  146.57
  -2  -9  18  162.77   86.86
   2   9  18   75.99   57.58
   2   9  18   54.43   69.83
  -2   9  18  143.37  104.81
  -2   9  18   33.14   53.17
   2   9 -18   22.21   67.79
  -2  -9  19   61.27   66.06
   2   9  19   82.48   61.61
   2   9  19  119.45   89.37
  -2   9  19   14.81   56.28
  -2   9  19   83.39   79.79
   2   9 -19   73.37   98.65
  -2  -9  20   56.05   51.99
   2   9  20   56.07   73.80
   2   9  20   10.65   41.54
  -2   9  20   28.65   58.81
  -2   9  20   60.86   78.51
   2   9 -20   93.90  113.59
  -2  -9  21    1.49   52.66
   2   9  21    6.83   43.67
   2   9  21   36.05   44.67
  -2   9  21   24.64   59.43
  -2   9  21   24.88   49.03
   2   9 -21  -29.97   68.05
  -2  -9  22  972.34  190.55
   2   9  22  604.79  151.80
   2   9  22  803.24  133.56
  -2   9  22  820.73  184.30
  -2   9  22  612.26  170.03
   2   9 -22  950.33  195.04
  -2  -9  23   11.14   66.02
   2   9  23   60.68   53.51
   2   9  23    2.01   47.68
  -2   9  23    7.67   65.72
  -2   9  23    8.55   51.84
   2   9 -23    7.82   74.50
  -2  -9  24  264.53  118.42
   2   9  24  382.77  121.45
   2   9  24  331.56   86.89
  -2   9  24  439.18  143.95
  -2   9  24  407.42  148.23
   2   9 -24  538.21  171.45
  -2  -9  25  176.28  109.19
   2   9  25  255.87  104.83
   2   9  25  302.95  107.40
  -2   9  25  343.27  133.31
  -2   9  25  175.55   97.60
   2   9 -25  431.81  169.02
  -2  -9  26  112.98  108.15
   2   9  26   82.99   67.82
   2   9  26  115.05   94.89
  -2   9  26   52.03   86.40
  -2   9  26    8.04   54.88
   2   9 -26  223.57  123.65
  -2  -9  27   41.72   88.02
   2   9  27  132.57   98.28
   2   9  27   48.82   48.74
  -2   9  27  146.44   86.55
  -2   9  27   52.77   77.37
   2   9 -27  114.28  111.21
  -2  -9  28  180.25  129.95
   2   9  28   85.80   89.27
   2   9  28  139.92   86.51
  -2   9  28   14.01   29.49
  -2   9  28   35.18   77.31
   2   9 -28   75.42  105.90
  -2  -9  29   85.58   82.27
   2   9  29   32.79   67.37
   2   9  29  -17.86   50.54
  -2   9  29    4.39   31.14
  -2   9  29  186.18   62.91
   2   9 -29   31.08   72.45
  -2  -9  30   37.48   84.09
   2   9  30    5.67   47.00
   2   9  30   87.07   68.41
  -2   9  30   94.99   68.05
  -2   9  30  122.83  100.44
   2   9 -30  113.84   98.93
  -2  -9  31  -15.80   58.34
   2   9  31   60.21   66.35
   2   9  31   33.16   50.07
  -2   9  31   70.59   50.89
  -2   9  31   80.91  100.80
   2   9 -31    2.60   65.69
  -2  -9  32   89.99   88.09
   2   9  32   83.94   69.44
   2   9  32  128.85   72.60
  -2   9  32  186.31   99.81
  -2   9  32  145.10  103.33
   2   9 -32  167.90  109.47
  -2  -9  33   65.06   93.12
   2   9  33   76.91   49.02
   2   9  33   96.35   84.38
  -2   9  33  110.77   74.43
  -2   9  33    5.31   61.44
   2   9 -33  108.05  112.20
  -2  -9  34  176.20  132.09
   2   9  34   93.84   80.08
   2   9  34  135.21   94.20
  -2   9  34  166.17   75.64
  -2   9  34    7.12   61.86
   2   9 -34  152.94  111.46
  -2  -9  35  -12.13   69.93
   2   9  35   62.58   86.89
  -2   9  35   29.65   89.00
   2   9 -35  234.34  139.55
  -2  -9  36  -17.62   68.23
   2   9  36    1.74   48.20
  -2   9  36    2.49   59.77
   2   9 -36  -18.79   54.39
  -2  -9  37  -15.70   71.50
   2   9  37   35.09   53.43
  -2   9  37   72.79   60.32
  -2   9  37  144.84   94.98
   2   9 -37   57.21   75.82
   2   9  38  -22.54   57.06
  -2   9  38   59.07   82.05
  -2   9  38   80.57   67.86
   2   9  39  142.10  102.71
  -2   9  39   28.65   61.92
  -2   9  39   52.85   67.62
   2   9  40  131.80  103.94
  -2   9  40  143.92  143.91
  -2   9  40   60.77   60.09
   2   9  41   47.18   56.57
  -2   9  41    7.72   65.48
  -2   9  41   59.90   42.76
   2   9  42   -3.35   78.91
  -2   9  42   33.67   59.64
  -2   9  42  106.53   83.11
   2  10   0  716.18   90.02
   2  10   0  691.94  159.57
   2  10   1  195.55   58.65
   2  10   1  279.63  151.28
   2  10  -1  311.14   76.83
  -2  10   1  282.68   70.30
   2  10  -1  307.56  161.99
   2  10   2  661.24   97.37
   2  10   2  557.61  161.16
   2  10  -2  644.47   92.48
   2  10  -2  734.03  174.00
   2  10   3  439.46   81.61
   2  10   3  279.03  121.91
   2  10  -3  389.44   83.26
  -2  10   3  320.88   81.77
   2  10   4  501.88   92.83
  -2  10  -4  348.58   87.99
   2  10   4  427.45  144.59
  -2  10   4  295.30   63.39
  -2 -10   5   53.19   50.82
   2  10   5   53.92   55.01
  -2  10  -5  235.76   79.02
   2  10   5   41.72   91.28
  -2  10   5   73.45   55.18
   2  10  -5  170.22  100.75
  -2 -10   6  518.15  139.39
   2  10   6  611.04   92.40
   2  10   6  619.00  143.60
  -2  10  -6  422.12   91.43
  -2  10   6  362.07   86.27
   2  10  -6  664.43  154.02
  -2 -10   7   53.24   59.90
   2  10   7   -1.73   29.89
   2  10   7  -14.12   55.27
  -2  10  -7    8.76   39.24
  -2  10   7   77.78   72.13
   2  10  -7   34.39   65.69
   2  10   8  234.31   59.18
   2  10   8  194.01  116.47
  -2  10   8  163.41   68.41
  -2 -10   9 2285.41  238.19
   2  10   9 2089.17  207.96
   2  10   9 1636.20  201.43
  -2  10  -9 1634.89  193.90
   2  10  -9 2094.62  255.20
  -2 -10  10   -8.11   35.53
   2  10  10   23.65   43.08
  -2  10 -10   37.87   66.11
   2  10 -10    2.68   63.39
  -2 -10  11  255.33   72.04
   2  10  11  153.27   59.95
   2  10  11  217.56  101.14
  -2  10 -11  151.58   76.95
  -2  10  11  107.98   89.73
   2  10 -11  420.64  146.49
  -2 -10  12   66.76   47.40
   2  10  12  112.04   70.96
   2  10  12   54.78   62.49
  -2  10 -12   76.33   52.94
  -2  10  12   78.41   75.19
   2  10 -12   94.90   95.22
  -2 -10  13  316.44  100.28
   2  10  13  141.36   62.68
   2  10  13  173.89   82.35
  -2  10  13  306.62  103.97
   2  10 -13  564.93  168.66
  -2 -10  14  969.76  161.71
   2  10  14  766.76  125.33
   2  10  14  679.36  125.76
  -2  10  14  938.09  163.14
   2  10 -14  840.74  174.57
  -2 -10  15  292.10  112.60
   2  10  15  134.24   78.52
   2  10  15  223.12   98.84
  -2  10 -15  317.35   93.57
  -2  10  15  122.42   81.41
   2  10 -15  324.16  137.83
  -2 -10  16  120.60   89.80
   2  10  16   81.01   60.15
  -2  10 -16   24.32   35.75
  -2  10  16  -13.56   59.55
   2  10 -16  210.96  143.48
  -2 -10  17  644.02  170.64
   2  10  17  736.40  181.66
  -2  10  17  540.01  161.61
   2  10 -17 1199.50  213.00
  -2 -10  18  186.19  108.08
   2  10  18  102.08  104.94
   2  10  18  110.37   81.89
  -2  10  18   69.18   91.21
   2  10 -18   12.02   84.75
   2  10  19  429.02  130.15
   2  10  19  542.40  147.57
  -2  10  19  572.64  180.39
   2  10 -19  898.20  199.33
   2  10  20  185.87  115.32
   2  10  20   66.02   58.60
  -2  10  20  150.69   90.87
   2  10 -20  219.70  122.70
   2  10  21  263.58  104.60
   2  10  21   29.19   60.17
  -2  10  21  230.43  135.47
   2  10 -21  445.26  173.81
   2  10  22  613.94  157.34
   2  10  22  367.87  107.47
  -2  10  22  663.27  188.05
   2  10 -22  934.34  231.93
   2  10  23   77.39  100.02
   2  10  23   46.15   39.97
  -2  10  23   74.84   95.68
   2  10 -23   20.97   83.63
   2  10  24   22.45   39.80
  -2  10  24   70.81   93.96
   2  10 -24   51.91   83.13
   2  10  25  618.58  157.43
   2  10  25  626.64  155.45
  -2  10  25  558.95  183.11
  -2  10  25  292.55  136.66
   2  10 -25  768.89  213.21
   2  10  26  172.82   92.18
   2  10  26  148.66   86.34
  -2  10  26  188.09  113.82
  -2  10  26   87.12  102.44
   2  10 -26  229.55  124.97
   2  10  27   16.76   43.93
   2  10  27   29.17   44.07
  -2  10  27   -0.38   64.56
  -2  10  27    0.67   56.23
   2  10 -27   96.26  115.30
   2  10  28  107.34   67.70
   2  10  28  222.13   93.28
  -2  10  28  192.16  113.78
  -2  10  28  112.95   98.85
   2  10 -28  176.91  133.20
   2  10  29   -0.04   50.52
   2  10  29   23.28   44.75
  -2  10  29  169.40  117.37
  -2  10  29  210.81   80.59
   2  10 -29  116.68   96.89
   2  10  30  347.13  105.91
   2  10  30  151.89   91.45
  -2  10  30  183.91   99.98
  -2  10  30  100.24   99.81
   2  10 -30  153.35  114.14
   2  10  31   77.47   71.41
   2  10  31   96.58   84.95
  -2  10  31  193.97  102.79
  -2  10  31  164.05  113.06
   2  10 -31  143.76  118.18
   2  10  32   82.52   88.35
   2  10  32   35.75   41.75
  -2  10  32   76.01   77.21
  -2  10  32  -38.74   55.03
   2  10 -32  163.27  116.33
   2  10  33   66.10   92.80
   2  10  33   42.26   44.47
  -2  10  33  220.23   94.16
  -2  10  33  188.09  105.92
   2  10 -33  152.18   96.84
   2  10  34   34.01   53.32
   2  10  34  -22.68   46.63
  -2  10  34   77.96   61.38
  -2  10  34   -4.59   52.30
   2  10 -34  152.03   90.75
   2  10  35  -43.81   46.22
   2  10  35   16.76   51.97
  -2  10  35  123.24   79.90
  -2  10  35   30.19   50.40
   2  10 -35   42.68  100.80
   2  10  36   -9.19   51.79
  -2  10  36  135.17   94.46
   2  10 -36  159.16  106.37
   2  10  37  -21.84   46.74
  -2  10  37   27.82   51.89
  -2  10  37   74.32   65.76
   2  10  38   26.21   48.67
  -2  10  38   91.97  102.38
  -2  10  38   54.64  101.19
   2  10  39   25.60   53.81
  -2  10  39  112.39   85.50
  -2  10  39   32.96   41.42
   2  10  40   96.60   99.01
  -2  10  40  107.99   99.43
  -2  10  40  175.40  103.77
   2  10  41   -1.64   53.37
  -2  10  41   11.21   54.93
  -2  10  41   99.44   77.27
   2  11   0  268.13  136.57
   2  11   1  613.99  157.78
   2  11  -1  596.45  166.24
   2  11   2  296.14  135.57
   2  11  -2  513.17  167.44
   2  11   3  224.86  121.88
   2  11   4  381.99  159.06
  -2  11   4  438.35  100.66
   2  11  -4  511.55  140.43
   2  11   5  833.62  179.87
   2  11  -5  858.98  168.38
   2  11   6  476.25  157.76
   2  11   7 1192.87  184.63
  -2  11   7 1015.41  154.60
  -2  11  -8  519.59  117.56
   2  11   8  512.96  139.39
  -2  11   8  723.11  136.47
   2  11  -8  764.58  173.69
   2  11   9  101.91   68.60
   2  11   9  121.09   98.09
  -2  11  -9   26.38   68.00
   2  11  -9   74.54   99.74
   2  11  10   85.33   58.25
   2  11  10  120.61   70.78
  -2  11 -10   68.04   70.90
  -2  11  10   31.27   51.99
   2  11 -10  304.68  140.92
   2  11  11  201.37   77.01
   2  11  11  158.05   95.16
  -2  11 -11  274.61  104.12
  -2  11  11  124.47   88.63
   2  11 -11  195.08  147.72
   2  11  12  152.95   75.29
   2  11  12  152.98  103.82
  -2  11 -12  152.24   82.13
  -2  11  12  201.52  122.60
   2  11 -12  151.32  103.38
   2  11  13  201.26   65.40
   2  11  13  169.28   99.67
  -2  11 -13   59.58   58.53
  -2  11  13   99.63   79.95
   2  11 -13  243.80  130.11
   2  11  14  790.74   99.47
   2  11  14  731.06  182.86
  -2  11 -14  963.35  134.23
  -2  11  14  619.78  171.13
   2  11 -14  908.94  197.11
   2  11  15  213.15   67.78
   2  11  15  350.10  120.45
  -2  11 -15  454.89  130.57
  -2  11  15  341.42  111.57
   2  11 -15  178.22  121.61
   2  11  16  132.48   71.58
   2  11  16  114.96   82.35
  -2  11  16  165.91  109.19
   2  11 -16  128.63  138.35
   2  11  17  181.13   72.44
   2  11  17  256.26  108.02
  -2  11  17  272.40  134.52
   2  11 -17  431.07  182.44
   2  11  18  452.37  123.55
  -2  11  18  456.95  163.43
   2  11 -18  397.47  171.41
   2  11  19  142.44   88.72
   2  11  19   41.86   65.12
  -2  11  19  180.50  121.37
   2  11 -19  275.05  160.88
   2  11  20  323.63  109.28
   2  11  20  285.76  110.17
  -2  11  20  229.90  134.52
   2  11 -20  584.02  186.44
   2  11  21   17.57   63.21
   2  11  21    8.18   48.14
  -2  11  21    8.34   68.04
   2  11  22  675.32  159.00
   2  11  22  301.96  111.31
  -2  11  22  816.16  233.11
   2  11 -22  722.91  206.98
   2  11  23   71.69   75.69
   2  11  23   70.22   73.92
  -2  11  23   86.96  100.50
   2  11 -23   61.26   86.79
   2  11  24  228.52   89.89
   2  11  24   41.16   58.89
  -2  11  24   79.01   93.53
   2  11 -24  226.17  117.48
   2  11  25   14.15   38.65
   2  11  25   76.42   70.97
  -2  11  25   40.71  100.46
   2  11 -25  -52.58   83.22
   2  11  26   53.35   40.00
   2  11  26   69.60   71.90
  -2  11  26   95.18  101.27
   2  11 -26  232.97  184.60
   2  11  27   69.22   75.72
   2  11  27   29.06   45.77
  -2  11  27   31.44   68.35
   2  11 -27   46.07   74.27
   2  11  28   33.29   56.93
   2  11  28  216.66   82.08
  -2  11  28  120.23  118.95
   2  11 -28   21.58   74.60
   2  11  29   85.73   74.10
   2  11  29   84.01   85.37
  -2  11  29  136.46   99.24
   2  11 -29  113.22  103.38
   2  11  30   52.73   43.66
   2  11  30   50.22   89.51
  -2  11  30   53.04   97.91
   2  11 -30   88.66   98.28
   2  11  31   29.78   61.62
   2  11  31   55.23   94.21
  -2  11  31  -20.03   69.63
   2  11 -31  166.85  146.35
   2  11  32  238.44  101.21
   2  11  32  149.13   97.02
  -2  11  32  189.95   88.75
   2  11 -32  219.70  125.32
   2  11  33   33.14   48.94
   2  11  33   24.44   52.37
  -2  11  33   78.21   53.17
   2  11 -33   37.27   64.04
   2  11  34   35.95   45.29
   2  11  34   41.61   51.31
  -2  11  34   -6.50   39.63
   2  11 -34  102.89  105.45
   2  11  35   14.81   43.93
   2  11  35   15.72   62.67
  -2  11  35  129.10   79.10
   2  11 -35   86.36   84.03
   2  11  36   -9.43   46.85
   2  11  36  -46.92   39.32
  -2  11  36   96.27   70.49
   2  11  37  196.43   95.31
   2  11  38  -14.20   48.38
  -2  11  38  -14.85   70.32
   2  11  39    2.60   48.64
  -2  11  39   66.82   49.94
   2  12   0 1051.24  172.63
   2  12   1 2218.82  251.29
   2  12  -1 2036.64  245.43
  -2  12  -2  141.74   67.34
   2  12  -2  237.41  146.71
   2  12   3  149.56  115.83
  -2  12   3  194.24   83.98
   2  12  -3  310.24  132.97
   2  12   4   -5.42   63.00
  -2  12   4   39.63   49.00
   2  12  -4   66.87  110.46
  -2  12   5  540.85  121.12
   2  12   7 1072.83  181.39
   2  12   8  736.76  188.38
  -2  12  -8  915.60  140.56
   2  12   9 2117.62  217.64
  -2  12  -9 1974.66  202.58
   2  12  -9 2403.08  268.07
   2  12  10   78.50   79.55
  -2  12 -10  110.51   87.33
  -2  12  10  495.59  149.99
   2  12  11  578.82  163.94
  -2  12 -11  537.45  154.10
  -2  12  11  354.46  130.40
   2  12 -11  688.36  218.35
   2  12  12   71.66   70.36
  -2  12 -12  -12.96   48.39
  -2  12  12   53.77   84.30
   2  12  13  424.40  137.70
  -2  12  13  350.07  132.68
   2  12  14  809.96  163.10
  -2  12  14  755.37  174.88
   2  12 -14 1122.47  241.82
   2  12  15  109.48   81.72
  -2  12  15  150.87  120.65
   2  12 -15  402.00  170.51
   2  12  16  206.29   95.22
  -2  12  16  134.01  101.00
   2  12 -16  227.61  131.93
   2  12  17   45.25   67.86
  -2  12  17   17.50   72.48
   2  12 -17  176.95  141.91
  -2  12  18 1121.26  245.02
   2  12 -18 1599.14  327.03
   2  12 -19  116.94  121.17
   2  12  20   67.46   69.61
  -2  12  20  194.64  141.42
   2  12 -20   88.89   79.67
   2  12  21  139.47   84.70
  -2  12  21  219.86  144.08
   2  12 -21  353.03  175.88
   2  12  22   68.11   69.43
  -2  12  22  152.71  108.30
   2  12 -22  119.74  123.55
   2  12  23  105.72   70.58
  -2  12  23  355.22  146.44
   2  12 -23  671.74  220.36
   2  12  24   20.12   44.81
  -2  12  24  -24.49   70.81
   2  12 -24   -0.39   83.82
   2  12  25  148.97  102.62
  -2  12  25   96.30   76.19
   2  12 -25  437.88  142.48
  -2  12  26   35.58   74.48
   2  12 -26  117.04   79.48
   2  12  27   41.92   46.33
  -2  12  27   57.68   74.36
   2  12 -27  431.08  128.03
   2  12  28   13.57   47.41
  -2  12  28    7.04   69.86
   2  12 -28  426.64  127.27
   2  12  29  104.47  100.23
  -2  12  29    0.20   69.32
   2  12 -29   48.45   74.15
   2  12  30   95.94   76.87
  -2  12  30   61.32   97.47
   2  12 -30   17.00   72.59
   2  12  31   76.25   76.76
  -2  12  31  126.50  139.61
   2  12 -31   69.03   71.43
   2  12  32   86.76   79.20
  -2  12  32   19.20   38.83
   2  12 -32  -42.63   65.20
   2  12  33   64.95   63.66
  -2  12  33  119.88   82.25
   2  12 -33  -20.83   61.99
   2  12  34  107.76   57.55
   2  12  34   44.33   44.43
  -2  12  34  117.59   82.72
   2  12 -34   12.33   62.53
   2  12  35  -29.30   43.12
  -2  12  35  147.75   86.50
   2  12  36   81.95   81.88
  -2  12  36   81.81   55.14
   2  12  37   87.15   82.51
  -2  12  37   93.92   59.48
   2  13  -1 1047.39  195.28
  -2  13   4 1074.81  157.06
   2  13   5  145.28   99.25
   2  13   6 3593.51  394.70
   2  13   7  450.54  141.76
   2  13  -7  242.61  168.73
   2  13   9 2685.76  314.65
   2  13  -9 2925.72  384.69
   2  13  10  202.51  102.06
  -2  13  11  670.18  173.98
   2  13 -11 1172.77  277.83
  -2  13 -12   42.30   65.19
  -2  13  12   56.48   90.51
   2  13 -12   36.82   81.05
   2  13  13   53.28   70.82
  -2  13 -13   60.77   83.65
  -2  13  13  132.83  110.27
   2  13 -13  258.29  142.60
   2  13  14  140.36   82.29
  -2  13  14   81.40  131.13
   2  13 -14   48.50   74.58
   2  13  15  132.82   68.97
  -2  13 -15  134.13   83.64
  -2  13  15  118.64   98.13
   2  13  16  585.81  162.32
  -2  13  16  611.36  200.99
   2  13 -16  955.25  230.49
   2  13  17  419.98  134.47
  -2  13  17  532.93  184.40
   2  13 -17  704.92  218.08
   2  13  18   36.95   80.85
  -2  13  18   21.55   74.71
  -2  13  19  657.12  185.13
   2  13 -19  800.84  204.87
  -2  13  20  111.73   72.52
   2  13 -20   21.80   82.75
   2  13  21    9.92   44.77
  -2  13  21   50.25  103.34
   2  13 -21   54.65  117.52
   2  13  22   35.85   45.69
  -2  13  22   72.24  113.31
   2  13 -22   42.60   80.86
   2  13  23  -11.73   43.58
  -2  13  23   87.70   77.78
   2  13 -23  119.86  103.71
   2  13  24  290.36  111.58
  -2  13  24  133.41  108.61
   2  13 -24  266.22  128.83
   2  13  25  -44.56   47.56
  -2  13  25  106.84  113.55
   2  13 -25  237.90  124.84
   2  13  26   31.50   49.10
  -2  13  26   66.03   82.19
   2  13 -26  164.55  112.82
   2  13  27   69.46   68.46
  -2  13  27   18.60   76.39
   2  13 -27   27.95   71.71
   2  13  28   43.14   69.09
  -2  13  28  129.74   87.69
   2  13 -28  129.22  109.77
   2  13  29   65.62   73.82
  -2  13  29   13.10   71.89
   2  13 -29  135.53  125.83
   2  13  30  -24.18   54.01
  -2  13  30   81.11   71.60
   2  13 -30   57.10   68.66
   2  13  31   26.88   50.64
  -2  13  31   61.44   87.72
   2  13 -31   48.20   64.01
   2  13  32  -14.82   42.37
  -2  13  32  -44.92   60.92
   2  13 -32  143.20  113.83
   2  13  33   19.71   46.77
  -2  13  33  102.59   89.33
   2  13 -33   52.86  111.62
   2  13  34  151.21  101.65
  -2  13  34  109.72   89.81
   2  13  35    9.31   46.78
  -2  13  35   88.37   76.12
   2  13  36   57.53   45.23
  -2  13  36  107.33   77.14
   2  14   1 1265.41  289.42
   2  14   4 1021.12  231.74
  -2  14  -5   90.66  112.39
   2  14   6   78.49   90.22
  -2  14   6  124.75  102.35
   2  14  -6  217.06  163.93
   2  14   7  179.87  104.41
  -2  14   7  297.26  119.65
   2  14   8  565.01  169.17
   2  14   9 1092.29  231.72
   2  14  -9 1453.74  213.44
  -2  14 -10   47.51   80.29
   2  14 -10   85.22   93.31
   2  14  11  328.54  128.95
  -2  14 -11  396.13  107.98
  -2  14  11  138.04   86.26
   2  14 -11  319.25  162.68
   2  14  12  262.36  119.89
  -2  14 -12   66.02   64.10
  -2  14  12  194.43  100.09
   2  14 -12  249.11  117.66
  -2  14 -13  163.78   95.29
  -2  14  13  159.72  115.96
   2  14 -13   24.17   80.76
   2  14  14   61.08   69.87
  -2  14  14   56.81  100.34
   2  14 -14   50.99   81.13
   2  14  15   26.81   68.33
  -2  14  15   28.15   59.26
   2  14 -15   59.91  116.53
   2  14  16   14.95   48.01
  -2  14  16  127.22  116.43
   2  14 -16  120.74  119.14
   2  14  17  106.26   80.93
  -2  14  17   80.70   88.28
   2  14 -17  242.72  149.23
   2  14  18  337.58  107.60
  -2  14  18  194.69   88.04
   2  14 -18  220.24  151.00
   2  14  19   48.51   44.41
  -2  14  19  -15.78   61.65
   2  14 -19  108.52  116.39
   2  14  20   56.05   62.33
  -2  14  20   64.95   93.58
   2  14 -20   39.63   76.34
   2  14  21   61.68   63.17
  -2  14  21   36.88   66.76
   2  14 -21  101.73  110.40
   2  14  22   45.39   61.63
  -2  14  22   16.52   68.32
   2  14 -22  110.64  127.01
   2  14  23   35.62   68.32
  -2  14  23  233.74  149.10
   2  14 -23  119.10  102.27
   2  14  24    6.76   48.87
  -2  14  24   35.73   72.96
   2  14 -24   63.71   98.51
   2  14  25   70.71   68.17
  -2  14  25  114.03  130.56
   2  14 -25  -18.80   68.84
   2  14  26  139.57   90.21
  -2  14  26   87.93  106.17
   2  14 -26  101.32  109.98
   2  14  27   44.98   70.29
  -2  14  27  249.82  143.09
   2  14 -27  184.56  129.26
   2  14  28   28.84   50.27
  -2  14  28   55.90   73.71
   2  14 -28  445.36  159.75
   2  14  29    9.14   47.36
  -2  14  29   65.62   97.20
   2  14 -29   -4.62   64.26
   2  14  30   40.47   47.45
  -2  14  30  286.05  160.20
   2  14 -30   71.09   94.54
   2  14  31  137.26  104.68
  -2  14  31   53.13   62.56
   2  14 -31   63.54  113.28
   2  14  32   67.86   44.18
  -2  14  32  104.69  105.72
   2  14 -32   -8.29   65.17
   2  14  33   65.95   68.41
  -2  14  33   84.58  122.99
   2  14  34   66.29   63.59
   2  15   2  810.05  213.27
   2  15  -2  919.62  241.99
  -2  15  -3  174.04  110.96
   2  15  -3   94.73  165.46
  -2  15  -4   83.83   76.24
   2  15   4   39.99   82.43
  -2  15   4   94.37   92.31
   2  15  -4   13.50   94.74
  -2  15  -5   99.74  104.45
   2  15   5  260.91  145.50
  -2  15   5   36.26   74.88
   2  15  -5    1.13   84.85
   2  15   6   87.36  127.38
  -2  15  -6   63.18   86.43
  -2  15   6  119.46  108.99
   2  15  -6   45.65  130.81
   2  15   7  214.88  123.76
  -2  15  -7  271.18  114.76
  -2  15   7  119.70   96.48
   2  15  -7  227.50  158.27
  -2  15  -8   64.36   69.05
   2  15   8   53.72   90.34
  -2  15   8  191.86   96.85
   2  15  -8  127.91  129.10
  -2  15  -9  291.72  115.73
   2  15   9  159.23  104.27
  -2  15   9  273.26  103.30
   2  15  -9  346.30  159.96
   2  15  10  482.74  149.77
  -2  15 -10   76.64   62.98
  -2  15  10  217.20  116.27
   2  15 -10  285.49  167.06
   2  15  11  181.50  104.30
  -2  15 -11   63.72   67.48
  -2  15  11  168.17   96.38
   2  15 -11  608.45  180.45
   2  15  12   93.62   76.95
  -2  15 -12   77.90   84.68
  -2  15  12  213.52  125.26
   2  15 -12  105.80  134.84
   2  15  13   49.83   76.29
  -2  15  13   20.36   53.51
   2  15 -13   58.20  115.90
   2  15  14   89.16   75.61
  -2  15  14   84.14   73.92
   2  15 -14  152.53  148.28
   2  15  15  334.91  129.46
  -2  15  15  287.70  119.48
   2  15 -15  476.91  150.51
   2  15  16  418.81  118.21
  -2  15  16  561.80  134.49
   2  15 -16  640.01  173.93
   2  15  17  136.79   82.40
  -2  15  17  253.36  104.01
   2  15 -17  422.29  179.14
   2  15  18   85.87   61.81
  -2  15  18   23.07   57.80
   2  15  19    1.57   41.01
  -2  15  19   91.76   79.62
   2  15 -19  142.44  106.08
   2  15  20   49.23   56.85
  -2  15  20   51.85   83.31
   2  15 -20  153.40  100.02
  -2  15  21  128.06   87.68
   2  15 -21   59.81  103.36
   2  15  22  106.01   76.12
  -2  15  22  161.84  104.90
   2  15 -22   75.48  104.10
   2  15  23   -9.55   46.86
  -2  15  23   20.85   61.72
   2  15 -23  109.90  105.24
   2  15  24   21.26   48.40
  -2  15  24  139.16  134.82
   2  15 -24  110.86   77.37
   2  15  25  -10.41   50.64
  -2  15  25   25.59   66.66
   2  15 -25  116.33  126.02
   2  15  26   35.10   52.86
  -2  15  26   12.05   66.80
   2  15 -26  133.49  104.70
   2  15  27   53.06   47.80
  -2  15  27  112.87  111.53
   2  15 -27  166.29  134.59
   2  15  28   40.83   63.53
  -2  15  28   41.92   63.99
   2  15 -28   32.53   73.71
   2  15  29  152.79  103.40
  -2  15  29   48.18   88.83
   2  15 -29   21.98   69.57
   2  15  30   81.90   66.95
  -2  15  30   33.01   61.90
   2  15 -30  105.57  113.15
   2  15  31   -3.32   45.23
  -2  15  31   87.15  103.05
   2  15 -31  193.60  136.14
  -2  16   0  277.83   96.64
   2  16   0  113.06  116.22
  -2  16  -1   69.52   91.87
   2  16   1  119.98  139.97
  -2  16   1  105.28   83.29
   2  16  -1  107.57  149.13
  -2  16  -2   51.18   50.69
  -2  16   2   63.96  106.14
   2  16  -2   34.55   79.80
  -2  16  -3  113.58  103.08
   2  16   3  193.75  177.96
  -2  16   3   96.25   73.58
   2  16  -3   38.35   79.49
  -2  16  -4  106.56   73.60
   2  16   4   44.73   89.83
  -2  16   4    5.71   53.12
   2  16  -4   28.91   76.67
  -2  16  -5   25.96   46.33
   2  16   5  157.39  144.92
  -2  16   5   25.90   54.70
   2  16  -5   76.67   77.64
  -2  16  -6   45.55   41.81
   2  16   6   56.04  114.44
  -2  16   6   60.34   72.69
   2  16  -6  159.96  147.06
   2  16   7  133.40  159.11
  -2  16  -7   23.51   47.49
  -2  16   7   97.98   70.01
   2  16  -7  185.51  147.32
  -2  16  -8   10.82   47.96
   2  16   8  164.46  131.15
  -2  16   8  212.68   92.52
   2  16  -8  236.24  167.00
   2  16   9  112.53  101.66
  -2  16  -9  210.48  102.15
   2  16  10  790.73  158.96
   2  16 -10  878.12  173.16
   2  16 -11  143.57  126.25
   2  16  12  373.96  133.58
  -2  16 -12  118.35   76.11
  -2  16  12  158.89   84.75
   2  16 -12  305.28  164.92
   2  16  13  252.00  122.36
  -2  16  13  341.11   89.90
   2  16 -13  433.53  159.79
   2  16  14  120.19  114.68
   2  16 -14  -26.79   74.44
   2  16  15   40.03   51.55
  -2  16  15   39.95   47.25
   2  16 -15   91.60  100.72
   2  16  16   63.08   72.79
  -2  16  16   42.22   48.90
   2  16 -16   13.99   69.41
   2  16  17  165.25   83.38
  -2  16  17   88.28   61.33
   2  16 -17  208.29  126.41
   2  16  18   62.22   49.22
  -2  16  18   36.14   51.06
   2  16 -18   64.58  102.24
   2  16  19    4.56   44.10
  -2  16  19   43.96   73.88
   2  16 -19  339.70  172.85
   2  16  20  123.05   91.18
  -2  16  20   86.01   80.29
   2  16 -20  219.95  108.74
   2  16 -21   77.36  119.25
  -2  16  22  106.33  101.61
   2  16 -22   51.65   83.83
   2  16  23   61.11   74.92
  -2  16  23  148.20   92.30
   2  16 -23   58.45  110.87
   2  16  24  269.78  135.81
  -2  16  24   64.22   89.14
   2  16 -24   82.48   74.17
   2  16  25    0.96   51.04
  -2  16  25   37.99   60.90
   2  16 -25   57.18  104.96
   2  16  26   12.05   42.43
  -2  16  26   99.38   77.60
   2  16 -26  132.53   84.97
   2  16  27  -21.94   37.30
  -2  16  27    5.94   53.72
   2  16 -27   69.20   98.67
   2  16  28   69.57   88.22
  -2  16  28  130.10  103.88
   2  16 -28   83.87   68.10
  -2  17   0   63.38   78.63
   2  17   0   54.17   77.88
   2  17   1  223.74  152.33
  -2  17  -1  100.24   77.38
   2  17  -1  161.48  130.12
  -2  17   1   71.50   77.22
  -2  17  -2   18.94   44.86
   2  17  -2  103.54  111.38
  -2  17  -3  163.58   89.64
   2  17   3  189.88  129.14
  -2  17   3  312.68  112.28
  -2  17  -4  -27.69   44.36
   2  17   4   56.13   76.44
  -2  17   4  157.42   79.77
  -2  17  -5   13.50   45.59
  -2  17   5   72.65   66.40
   2  17  -5  225.55  127.52
  -2  17  -6   72.81   79.04
   2  17   6  108.24  111.04
  -2  17   6   64.45   79.44
   2  17  -6   88.99  108.76
  -2  17  -7   42.44   63.17
   2  17   7  187.48  118.15
  -2  17   7  110.78   66.64
   2  17  -7   46.38  106.26
   2  17   8  102.06  113.78
  -2  17  -8   56.70   43.08
  -2  17   8   77.69   62.73
   2  17  -8  135.89  104.92
   2  17   9   34.32   79.68
  -2  17  -9   48.74   60.28
  -2  17   9   77.72   62.19
   2  17  -9  194.97  125.37
  -2  17 -10  168.96   75.22
  -2  17  10   63.16   62.86
   2  17  11  266.13  138.16
  -2  17  11  160.24   80.47
   2  17 -11  395.95  148.27
   2  17  12  121.34   95.42
  -2  17  12  231.15  108.52
   2  17  13   48.03   84.18
  -2  17  13  146.93   62.53
   2  17 -13  193.74  101.84
   2  17  14  169.54  104.77
  -2  17  14   88.96   65.42
   2  17 -14   18.46   65.70
   2  17  15    0.74   53.34
  -2  17  15   -0.46   48.10
   2  17 -15  -22.03   65.36
   2  17  16   17.92   50.94
  -2  17  16   98.84   82.24
   2  17 -16   48.25   67.90
   2  17  17  102.99   83.03
  -2  17  17   60.18   66.52
   2  17 -17   87.92   72.44
   2  17  18   61.47   67.10
  -2  17  18   18.19   50.43
   2  17 -18  221.99  139.55
   2  17  19   25.00   44.53
  -2  17  19  102.80   97.15
   2  17 -19  159.07  125.90
   2  17  20   61.24   74.33
  -2  17  20    7.52   55.63
   2  17 -20   36.22   81.70
   2  17  21   58.60   81.06
  -2  17  21  119.83  102.14
   2  17 -21  124.27  164.77
   2  17  22   70.47   70.66
  -2  17  22  162.43   93.11
   2  17 -22   46.16  115.22
   2  17  23   12.34   50.34
  -2  17  23   -6.38   56.22
   2  17 -23   81.84  123.68
   2  17  24   72.35   82.93
  -2  17  24  164.59  103.13
   2  17 -24  248.54  164.98
   2  17  25   26.98   60.43
  -2  17  25   21.89   50.47
   2  17 -25   -7.51   73.05
  -2  18   0   31.40   44.18
   2  18   0  101.80   70.11
  -2  18  -1   34.19   63.74
   2  18   1   47.58   72.53
  -2  18   1   39.39   65.45
   2  18  -1  126.87  101.85
  -2  18  -2   48.32   86.64
   2  18   2  237.32  144.04
  -2  18   2   73.21   63.30
   2  18  -2   25.87   71.67
  -2  18  -3   71.17   74.04
   2  18   3   55.90   70.89
  -2  18   3   30.63   64.92
   2  18  -3   71.20   92.42
  -2  18  -4   36.71   43.45
  -2  18   4    8.74   43.09
   2  18  -4   76.95   92.05
  -2  18  -5   84.64   57.71
   2  18   5  227.66  123.75
  -2  18   5  198.73   75.56
   2  18  -5   94.43   91.59
  -2  18  -6   20.05   38.47
   2  18   6   97.51  104.89
  -2  18   6   23.68   41.62
   2  18  -6   24.11   93.79
   2  18   7  131.62  128.18
  -2  18  -7   35.90   37.00
  -2  18   7   61.29   58.34
   2  18  -7   -3.84   71.01
  -2  18  -8   20.70   51.21
   2  18   8   51.99   72.30
  -2  18   8   26.24   42.40
   2  18  -8  229.26  136.51
   2  18   9  255.16  147.43
  -2  18  -9   86.72   70.99
  -2  18   9    9.36   45.99
   2  18  -9   93.31  101.25
   2  18  10   49.40   75.98
  -2  18  10   85.65   79.98
   2  18  11  132.50  107.72
  -2  18  11   39.86   45.21
   2  18 -11   84.34  100.06
   2  18  12   50.63   95.04
  -2  18  12  119.07   86.79
   2  18 -12  181.02  116.23
   2  18  13   43.90   62.57
  -2  18  13  -16.31   50.68
   2  18  14  190.84  124.80
  -2  18  14    7.48   50.54
   2  18 -14  273.01  175.84
   2  18  15    7.35   54.65
  -2  18  15  123.77  102.22
   2  18 -15   37.74   83.78
   2  18  16   27.07   72.37
  -2  18  16   31.69   55.24
   2  18 -16  148.99  122.01
   2  18  17   47.80   50.32
  -2  18  17   80.55  115.53
   2  18 -17  123.97  168.11
   2  18  18   12.96   47.58
  -2  18  18  189.76  135.28
   2  18 -18  149.33  148.17
   2  18  19   69.54   50.84
  -2  18  19   71.97   82.02
   2  18 -19  125.73  121.79
   2  18  20    8.92   48.14
  -2  18  20   87.24   96.95
   2  18 -20   74.15   88.06
   2  18  21  -13.44   45.02
  -2  18  21   42.33   73.19
   2  18 -21  107.59  141.64
  -2  19   0  150.33   85.90
   2  19   0   -0.15   67.76
  -2  19  -1   18.40   45.19
   2  19   1   50.00   65.73
  -2  19   1  267.22  113.99
   2  19  -1   99.84  120.00
  -2  19  -2   38.73   43.30
   2  19   2   95.84   95.70
  -2  19   2   66.88   49.54
   2  19  -2   98.34   95.96
  -2  19  -3   82.41   77.55
   2  19   3   69.42   92.70
  -2  19   3   23.93   46.75
   2  19  -3   31.10   67.40
  -2  19  -4   24.82   44.70
   2  19   4   13.47   70.45
  -2  19   4  109.43   67.75
   2  19  -4  153.46  137.89
  -2  19  -5   44.13   63.34
   2  19   5   81.09  100.59
  -2  19   5   79.01   81.81
   2  19  -5  230.69  152.75
  -2  19  -6   39.71   75.30
   2  19   6    5.46   66.86
  -2  19   6  147.05   92.08
   2  19  -6  110.82  130.40
   2  19   7   17.36   69.02
  -2  19  -7   85.63   95.69
  -2  19   7    7.06   50.71
   2  19  -7  156.09  127.95
  -2  19  -8   62.80   57.25
   2  19   8    1.09   63.10
  -2  19   8   68.73   75.32
   2  19  -8  143.77  131.13
   2  19   9   49.30   65.42
  -2  19   9   76.61   78.64
   2  19  -9   77.72   89.02
   2  19  10  195.64  134.14
  -2  19  10  300.76  138.39
   2  19 -10  128.75  127.73
   2  19  11  298.35  150.74
  -2  19  11  182.14  124.67
   2  19 -11  105.74   87.21
   2  19  12  161.53  140.52
  -2  19  12   61.15   85.95
   2  19 -12  155.35  150.30
   2  19  13   98.35   85.40
  -2  19  13   40.03   58.44
   2  19 -13   93.36  117.10
   2  19  14   43.09   57.49
  -2  19  14   44.84   82.84
   2  19  15   75.88   56.90
  -2  19  15   63.60   75.22
   2  19 -15  121.79   74.75
   2  19  16   85.95   90.37
  -2  19  16   23.35   54.13
   2  19 -16  204.53  137.31
  -2  20   0  124.21   77.08
   2  20   0   72.79   74.46
  -2  20  -1  131.00   88.01
   2  20   1   72.07   98.37
  -2  20   1   59.40   65.37
   2  20  -1  151.45  147.92
   2  20   2  105.79  115.51
  -2  20  -2   -3.57   42.09
   2  20  -2  109.20  128.34
  -2  20   2   47.10   46.39
  -2  20  -3   66.80   72.77
   2  20   3  182.52  121.07
  -2  20   3   99.09   65.20
   2  20  -3  113.38  111.39
  -2  20  -4  175.53   80.75
   2  20   4  146.48   95.24
  -2  20   4   63.28   67.31
   2  20  -4   81.04  113.90
  -2  20  -5   70.32   67.86
  -2  20   5   77.20   91.77
   2  20  -5   76.95  110.71
   2  20   6  126.64   98.57
  -2  20  -6   93.63   66.53
  -2  20   6  167.27   85.32
   2  20  -6   73.84  107.52
  -3   0   0   44.29   57.16
   3   0   0   -6.52   22.44
  -3   0  -1  587.94  176.24
  -3   0   1  492.22  120.34
   3   0   1  267.97   49.04
   3   0  -1  451.63   57.27
  -3   0   2  392.98  113.52
   3   0   2  398.07   58.61
   3   0  -2  555.22   67.77
  -3   0   3   14.91   49.33
   3   0   3   20.66   49.68
   3   0  -3   53.46   41.81
  -3   0   4 5863.10  175.49
   3   0   4 6876.76  215.63
   3   0   4 5427.87  239.50
  -3   0   5 5022.04  276.18
   3   0   5 5292.74  310.15
   3   0   6 4340.87  251.58
   3   0   7 7861.11  212.09
   3   0  -7 9913.64  228.44
   3   0   8 1394.36  165.90
   3   0  -8 1671.91  150.17
   3   0   9 2778.15  233.56
   3   0  -9 3429.30  241.73
   3   0  10 3607.45  235.18
   3   0 -10 4003.21  259.96
   3   0  11   50.79   90.99
   3   0 -11   16.73   64.28
   3   0  12 2791.36  208.57
   3   0 -12 3418.17  255.26
   3   0  13   85.81   73.00
   3   0  13   54.17   19.98
   3   0 -13   64.68   88.73
   3   0  14  190.50  107.92
   3   0  14  101.22   20.09
   3   0 -14  128.81   94.44
   3   0  15  103.33   91.24
   3   0  15   46.18   18.09
   3   0 -15   73.41  102.46
   3   0  16  394.95  107.65
   3   0  16  204.15   32.89
   3   0 -16  330.21  119.31
   3   0  17  453.06  109.69
   3   0  17  281.60   49.62
   3   0 -17  450.60  130.25
   3   0  18 1206.33  170.09
   3   0  18  588.94  101.78
  -3   0  19   60.82  106.07
   3   0  19  145.96   81.64
   3   0  19   55.76   16.47
  -3   0  20  489.21  140.79
   3   0  20  309.66   96.29
   3   0 -20  487.81  156.82
  -3   0  21   14.36   62.12
   3   0  21   -7.82   48.60
   3   0 -21   33.15   72.45
  -3   0  22  174.30  101.62
   3   0  22  207.73  103.79
   3   0 -22  259.31  120.67
  -3   0  23  117.17  117.26
   3   0  23   -0.79   50.34
   3   0 -23   14.60   75.75
  -3   0  24   39.92   80.60
   3   0  24  110.95   92.25
   3   0 -24   79.37  105.75
  -3   0  25   29.99   66.44
   3   0  25   21.30   61.48
   3   0 -25  -24.78   79.89
  -3   0  26 2883.36  335.26
   3   0  26 2895.84  319.64
   3   0 -26  946.63  159.34
  -3   0  27   64.96  108.96
   3   0  27   28.36   57.39
   3   0 -27  -36.17   96.80
  -3   0  28  112.62  125.51
   3   0  28   52.47  102.53
   3   0 -28   76.16   92.17
  -3   0  29  928.76  205.05
   3   0  29  701.89  193.36
   3   0 -29  878.08  202.03
  -3   0  30  103.74  144.76
   3   0  30  193.13  118.29
   3   0 -30  131.93  128.63
  -3   0  31  495.29  228.59
   3   0  31  294.83  124.42
   3   0 -31  128.23  120.10
  -3   0  32  -24.25   92.77
   3   0  32   63.94   77.18
   3   0 -32   -4.70   88.04
  -3   0  33  288.07  205.18
   3   0  33  300.09  143.84
   3   0 -33  455.89  151.58
  -3   0  34 1194.74  312.82
   3   0  34 1417.03  282.38
   3   0 -34 1701.73  237.77
  -3   0  35  -23.28  119.25
   3   0  35    1.27   59.73
   3   0 -35    8.90   90.86
  -3   0  36  131.34  190.39
   3   0  36   71.33   83.90
   3   0 -36  111.60  157.68
  -3   0  37  171.66  168.41
   3   0  37  125.72  115.09
   3   0 -37   23.22  125.08
  -3   0  38  205.64  167.31
   3   0  38  123.05  107.40
   3   0 -38    3.25   86.40
  -3   0  39   93.56  197.95
   3   0  39   52.01   89.66
   3   0 -39  210.95  128.37
  -3   0  40  122.26  118.44
   3   0  40   68.51   89.23
   3   0 -40   96.59   80.16
  -3   0  41  216.45  200.93
   3   0  41  -27.26   59.98
   3   0 -41  162.70  105.59
  -3   0  42  148.92  112.27
   3   0  42  -15.94   56.97
   3   0 -42   18.58   76.70
  -3   0  43   85.17  117.74
   3   0  43   58.96   60.48
   3   0 -43   26.05   75.67
  -3   0  44   33.75  104.21
   3   0  44   17.97   60.49
   3   0 -44  103.57  125.05
  -3   0  45  107.61  165.87
   3   0  45   46.64   93.76
   3   0 -45   98.35  113.14
  -3   0  46  106.39  134.55
   3   0  46   77.80   65.62
   3   0 -46    6.72   71.44
  -3   1   0 1132.99  258.25
  -3  -1   0 1045.93  268.64
   3   1   0 1119.78   87.59
  -3   1  -1 3769.81  356.91
   3   1   1 4330.42  200.39
   3  -1  -1 3894.28  178.13
  -3  -1   1 4029.49  374.34
  -3  -1  -1 3987.26  447.75
  -3   1   1 3782.51  298.82
  -3  -1   215527.37  261.95
   3   1   214362.81  185.76
  -3   1   215281.18  251.28
  -3  -1   312381.36  243.81
   3   1   310811.76  157.74
   3   1   312238.27  265.40
   3  -1   311225.45  216.71
  -3   1   311544.74  229.02
   3  -1   310797.14  131.70
  -3  -1   4 6984.33  180.47
   3   1   4 6905.63  123.42
   3   1   4 7514.92  220.67
   3  -1   4 6508.85  170.03
  -3   1   4 6427.49  191.65
  -3  -1   5 1403.86  140.59
   3   1   5 1249.71   77.92
   3   1   5 1499.31  179.15
   3  -1   5 1505.53  144.25
  -3   1   5 1660.96  189.90
  -3  -1   6  147.30   94.71
   3   1   6   78.24   32.77
   3   1   6  209.97  133.13
   3  -1  -6  171.22   76.96
   3  -1   6   92.89   76.43
  -3   1   6   55.86   85.93
   3   1  -6  207.57   77.96
  -3  -1   7  983.32  131.10
   3   1   7  865.53   61.73
   3   1   7 1083.49  141.47
   3  -1  -7 1273.59  141.18
   3  -1   7 1022.12  131.36
  -3   1   7 1019.70  158.37
   3   1  -7 1361.26  149.83
  -3  -1   8  368.24  109.77
   3   1   8  421.61   60.49
   3   1   8  445.52  119.46
   3  -1  -8  270.79   82.52
   3  -1   8  424.95  108.47
  -3   1   8  461.74  130.86
   3   1  -8  513.37  123.71
  -3  -1   9 1313.24  144.58
   3   1   9 1361.35   75.00
   3   1   9 1367.75  142.83
   3  -1  -9 1740.32  200.79
   3  -1   9 1376.85  146.61
  -3   1   9 1323.82  177.97
   3   1  -9 1487.15  147.24
  -3  -1  10  164.95   88.88
   3   1  10  212.50   41.39
   3   1  10  173.97   95.64
   3  -1 -10   97.26   92.56
  -3   1  10  309.32  122.63
   3   1 -10  299.13   86.76
   3  -1  10  202.25  101.06
   3  -1 -11 3257.15  229.26
  -3  -1  11 2938.93  209.05
   3   1  11 3149.46  218.69
   3   1  11 2910.22   76.05
   3  -1  11 2965.16  212.37
   3   1 -11 3790.27  251.74
  -3   1  11 3040.52  226.98
  -3  -1  12 2905.92  241.12
   3   1  12 2368.08  161.63
   3   1  12 2817.45  204.11
   3  -1 -12 2564.64  219.73
  -3   1  12 2654.26  230.24
   3   1 -12 2246.17  227.21
   3  -1  12 2535.85  205.32
  -3  -1  13  475.09  144.29
   3   1  13  378.56   52.47
   3   1  13  542.28  118.01
   3  -1 -13  431.37   99.93
   3  -1  13  392.22  101.79
  -3   1  13  385.21  129.95
   3   1 -13  516.73  125.06
   3  -1 -14  232.15   88.65
  -3  -1  14  289.04  121.09
   3   1  14  361.11   94.01
   3   1  14  130.60   31.45
   3  -1  14  265.87   96.22
   3   1 -14   83.17  100.27
  -3   1  14  382.57  137.94
  -3  -1  15  446.45  148.30
   3   1  15  247.88   45.75
   3   1  15  427.45  106.29
   3  -1 -15  315.30  103.35
   3  -1  15  356.34   88.36
  -3   1  15  346.08  128.38
   3   1 -15  508.42  138.76
  -3  -1  16  526.21  157.97
   3  -1 -16  375.79  125.04
   3   1  16  504.19  117.65
  -3   1 -16  231.58   29.32
   3   1  16  268.18   43.40
   3   1 -16  249.10  106.93
   3  -1  16  556.05  124.75
  -3   1  16  494.10  151.52
  -3  -1  17 2334.06  274.01
   3   1  17 2187.56  180.50
   3  -1 -17 2344.39  286.35
   3   1  17 2590.94  255.72
  -3   1  17 2483.99  261.75
   3  -1  17 2689.22  253.82
  -3  -1  18  309.77  151.66
   3   1  18  160.31   30.27
  -3   1 -18  320.43   50.30
   3   1  18  575.72  137.13
   3  -1 -18  383.75  112.52
  -3   1  18  521.59  140.91
   3  -1  18  481.17  118.16
   3   1  19  539.17  131.37
  -3  -1  19  298.00  142.61
   3   1  19  385.56   81.07
   3  -1  19  384.61  104.14
  -3   1  19  361.03  131.82
   3   1 -19  133.22   71.32
  -3  -1  20 2806.81  294.82
   3   1  20 4111.29  354.55
   3   1  20 3045.63  377.98
  -3   1  20 2252.68  226.91
   3  -1  20 4026.61  345.62
   3  -1 -21   91.03   76.61
  -3  -1  21   71.31  105.46
   3   1  21  143.75   87.63
   3   1  21   65.30   29.32
   3  -1  21   95.84   81.98
   3   1 -21  115.18  107.92
  -3   1  21  101.53  135.55
  -3  -1  22   69.98  120.58
   3  -1 -22   97.30  103.66
   3   1  22  120.39  100.97
  -3   1  22   50.64   63.22
   3   1 -22  190.20  121.78
   3  -1  22   85.38   82.13
  -3  -1  23  -18.61   71.16
   3  -1 -23   83.95   73.12
   3   1  23  195.10  113.39
  -3   1  23  121.56  116.77
   3   1 -23  150.40  101.92
   3  -1  23  127.65   92.36
  -3  -1  24 1301.47  211.33
   3  -1 -24 1259.79  205.41
   3   1  24 1473.06  198.81
  -3   1  24 1451.87  226.51
   3   1 -24 1561.26  239.16
   3  -1  24 1425.67  191.62
  -3  -1  25  165.00  100.60
   3  -1 -25  348.31  120.87
   3   1  25  495.85  136.94
  -3   1  25  309.59  123.52
   3   1 -25  286.66  143.38
   3  -1  25  643.27  138.03
  -3  -1  26  -32.85   69.76
   3  -1 -26   97.16  114.01
   3   1  26   94.84   83.78
  -3   1  26  113.04  139.89
   3   1 -26  168.89  128.81
   3  -1  26   95.10  120.99
  -3  -1  27 1562.68  251.64
   3   1  27 1315.43  201.17
   3  -1 -27 1054.64  216.85
  -3   1  27 1257.91  223.35
   3  -1  27 1242.59  197.48
   3   1 -27 1149.29  215.76
  -3  -1  28  140.70  135.61
   3   1  28  585.19  165.69
   3  -1 -28  685.48  211.54
  -3   1  28  411.52  174.99
   3  -1  28  573.31  172.86
   3   1 -28  552.36  211.49
  -3  -1  29 1116.61  236.44
   3  -1 -29 1188.93  238.25
   3   1  29 1583.75  226.58
  -3   1  29 1110.90  222.38
   3   1 -29 2158.60  301.10
   3  -1  29 1311.42  216.95
  -3  -1  30 1667.42  272.41
   3  -1 -30 1682.11  282.97
   3   1  30 1935.95  251.86
  -3   1  30 2248.10  367.94
   3   1 -30 2110.41  319.98
   3  -1  30 1820.87  250.34
   3   1  31  144.04  119.02
  -3  -1  31  -10.16   84.77
   3  -1 -31   -9.13   92.59
  -3   1  31   94.15  151.31
   3   1 -31   30.17   89.48
   3  -1  31   15.05   58.56
  -3  -1  32   85.90  111.98
   3   1  32   24.52   54.97
   3  -1 -32   94.70   90.83
  -3   1  32    1.16  106.14
   3  -1  32  151.57   97.73
   3   1 -32  137.16  164.33
  -3  -1  33   65.29  114.55
   3   1  33   46.89   56.68
   3  -1 -33   85.91  123.70
  -3   1  33   52.17  110.09
   3  -1  33   16.25   55.69
   3   1 -33   97.47  147.15
  -3  -1  34  289.76  163.43
   3   1  34   98.79   85.73
   3  -1 -34  155.44  121.83
  -3   1  34  193.85  160.37
   3  -1  34   91.68   80.84
   3   1 -34  118.45   90.08
   3   1  35   57.21  104.86
  -3  -1  35   17.08   93.46
   3  -1 -35   88.30  129.25
  -3   1  35  186.52  194.98
   3   1 -35  192.86  156.94
   3  -1  35   58.93   79.38
  -3  -1  36  213.24  197.41
   3  -1 -36  191.35  129.22
   3   1  36   46.10   85.43
  -3   1  36  240.48  176.93
   3   1 -36  240.90  157.78
   3  -1  36   33.62   57.69
  -3  -1  37   60.36  142.70
   3   1  37   14.45   61.19
   3  -1 -37   -0.64   80.11
  -3   1  37   19.14  100.00
   3  -1  37   37.03   58.16
   3   1 -37  -21.35   83.08
  -3  -1  38   74.11  153.01
   3   1  38   18.17   68.82
   3  -1 -38   77.79   79.85
  -3   1  38  384.92  144.12
   3  -1  38    2.27   59.96
   3   1 -38  215.03  149.49
  -3  -1  39  220.85  191.93
   3   1  39    0.85   55.98
   3  -1 -39  414.19  177.85
  -3   1  39  164.22  129.91
   3  -1  39   25.51   57.99
   3   1 -39   66.17  106.34
  -3  -1  40   59.31  114.51
   3  -1 -40  149.47  145.63
   3   1  40   23.19   70.19
   3  -1  40  -12.89   56.67
  -3   1  40   57.10  129.73
  -3  -1  41  -23.25  121.40
   3  -1 -41   62.42  103.19
   3   1  41    0.33   66.26
  -3   1  41  210.27  164.60
   3   1 -41   56.70   77.67
   3  -1  41   85.60   82.69
  -3  -1  42  136.57  171.61
   3  -1 -42  201.40  149.46
   3   1  42   86.39   89.17
  -3   1  42   25.65   97.39
   3   1 -42   -4.48   82.19
   3  -1  42  -15.49   59.50
  -3  -1  43  152.84  164.63
   3  -1 -43   78.64   84.73
   3   1  43  103.65  110.81
   3   1 -43   55.28  107.62
  -3   1  43   31.62  101.24
  -3  -1  44   63.11  107.98
   3  -1 -44  219.47  128.42
   3   1  44   71.83   65.57
   3   1 -44   71.36   74.73
  -3   1  44   66.99  140.15
  -3  -1  45   55.44  105.35
   3  -1 -45   96.11  117.26
   3   1  45   63.67   90.88
   3   1 -45   52.54   80.30
  -3   1  45  -27.28  129.33
  -3  -1  46  105.26  142.19
   3   1  46   56.48   70.31
   3  -1 -46   27.48   72.75
  -3   1  46   23.26  121.51
   3   1 -46  161.12  105.75
  -3   2   0 3656.46  279.96
  -3  -2   0 3420.44  362.09
   3   2   0 2968.48  162.54
  -3  -2   1 1822.25  292.85
  -3   2  -1 2325.61  373.18
  -3   2   1 1871.58  308.94
  -3  -2  -1 2396.04  468.06
   3   2  -1 1865.94  145.03
  -3  -2   234818.03  452.20
   3   2   234531.00  383.87
  -3  -2   311377.44  274.71
   3   2   311633.53  249.75
   3   2   311077.35  170.18
  -3   2   3 9832.81  180.36
  -3  -2   4  381.67  113.96
   3   2   4  333.55   64.49
   3   2   4  687.16  134.59
  -3   2   4  897.44  136.70
  -3   2   4  412.50   73.67
   3  -2   4  928.37  115.02
  -3  -2   5 4459.80  258.44
   3   2   5 4290.01  203.87
   3   2   5 4784.30  265.87
  -3   2   5 4230.50  227.82
  -3   2   5 4831.24  230.03
   3  -2   5 4883.85  259.96
   3   2  -5 4604.75  232.88
  -3  -2   6 4116.11  237.12
   3   2   6 3663.34  180.11
   3   2   6 4086.83  232.91
  -3   2   6 4375.03  261.28
  -3   2   6 3944.21  204.97
   3  -2   6 3661.17  206.87
   3   2  -6 4661.87  253.07
  -3  -2   7  105.52   85.74
   3   2   7  110.31   44.28
   3   2   7  129.77   72.45
  -3   2   7  164.60   81.40
  -3   2   7  117.42   72.87
   3  -2   7  158.66   90.78
  -3  -2   8  162.91   84.67
   3   2   8  139.85   43.36
   3   2   8  176.31   80.48
  -3   2   8  181.25   93.93
  -3   2   8  328.83  101.94
   3  -2   8  247.93   78.23
   3   2  -8  183.03   76.40
  -3  -2   9 2010.23  193.16
   3   2   9 1810.44  135.58
   3   2   9 1939.04  186.66
  -3   2   9 1942.46  202.83
  -3   2   9 2116.96  284.99
   3  -2   9 1916.76  184.91
   3   2  -9 1993.69  185.31
  -3  -2  10 1708.91  195.82
   3   2  10 1515.46  119.98
   3   2  10 1464.00  135.49
  -3   2  10 1795.07  217.73
  -3   2  10 1728.82  320.94
   3  -2  10 1620.57  167.86
   3   2 -10 1865.82  201.47
  -3  -2  11  626.67  137.68
   3   2  11  850.50   91.46
   3   2  11  873.27  153.94
  -3   2  11  774.63  155.07
  -3   2  11  813.49  197.75
   3  -2  11  779.62  125.54
   3   2 -11  707.26  121.41
  -3  -2  12  730.44  150.60
   3   2  12  610.24   73.83
   3   2  12  437.21  106.94
  -3   2  12  720.61  140.65
  -3   2  12  844.84  216.32
   3  -2  12  582.90  111.99
   3   2 -12  888.88  133.14
  -3  -2  13  732.62  133.21
   3   2  13  817.44   84.32
   3   2  13  745.34  127.38
   3  -2  13  907.27  132.43
  -3   2  13  815.34  151.82
   3   2 -13  757.65  139.62
  -3  -2  14  666.02  132.53
   3   2  14  703.90   76.34
   3   2  14  847.87  140.52
   3  -2  14  859.19  126.56
  -3   2  14  772.61  134.96
   3   2 -14  678.13  137.35
  -3  -2  15  105.65   87.48
   3   2  15  127.08   47.90
   3   2  15  147.46   87.31
  -3   2  15    4.44   55.20
  -3   2  15  188.35   89.32
   3  -2  15  226.72   97.05
   3   2 -15  115.57  109.70
  -3  -2  16 3276.16  251.57
   3   2  16 3284.89  247.93
  -3   2  16 3367.34  243.88
   3  -2  16 3129.86  223.24
  -3   2  16 2946.46  454.72
  -3  -2  17  719.94  141.94
   3   2  17  868.59   97.18
   3   2  17  897.68  151.51
  -3   2  17  887.77  153.77
  -3   2  17  812.95  151.57
   3  -2  17  796.88  125.49
  -3  -2  18   78.38  114.15
   3   2  18   19.61   25.17
   3   2  18   74.03   95.48
  -3   2  18   69.46  106.09
  -3   2  18   51.34   92.39
   3  -2  18  183.98  103.08
   3   2 -18   64.81   95.46
   3   2  19 4129.02  325.79
   3   2  19 3475.14  316.25
  -3   2  19 4667.51  402.46
  -3   2  19 4218.48  370.97
   3  -2  19 4442.50  382.35
   3   2 -19 4052.52  352.74
  -3  -2  20 3096.00  299.17
   3   2  20 3974.01  321.31
   3   2  20 3294.63  295.30
  -3   2  20 4564.27  417.91
  -3   2  20 4284.09  394.40
   3  -2  20 4767.05  192.62
   3   2 -20 4000.18  351.61
  -3  -2  21  116.60   94.09
   3   2  21  132.72   50.59
   3   2  21  159.95  103.65
   3  -2  21  178.81   69.63
  -3   2  21   57.10   69.81
   3   2 -21  266.15  129.61
  -3  -2  22  -14.80   64.75
   3   2  22   50.55   41.31
   3   2  22   38.10   77.41
   3  -2  22    5.36   48.68
  -3   2  22   14.16   60.98
   3   2 -22  -21.63   70.56
  -3  -2  23    8.37   64.69
   3   2  23  127.76  106.41
  -3   2  23   51.62   66.66
   3  -2  23  119.45   90.79
   3   2 -23   25.64   64.21
  -3  -2  24   86.44  116.86
   3  -2 -24   54.28   70.97
   3   2  24  113.66   80.46
  -3   2  24  146.20  100.19
   3   2 -24   80.54  107.12
   3  -2  24   84.14   80.38
  -3  -2  25  369.22  158.98
   3  -2 -25  217.35  130.15
   3   2  25  191.83  102.14
  -3   2  25  210.75  154.89
   3   2 -25  227.44  128.04
   3  -2  25  203.43   95.64
  -3  -2  26   98.99  122.53
   3  -2 -26  -35.51   75.69
   3   2  26   16.91   49.79
   3   2 -26   42.49   78.90
  -3   2  26   69.19  107.40
  -3  -2  27  128.00  105.35
   3  -2 -27   98.54   97.58
   3   2  27  158.88  111.39
   3   2 -27  248.53  135.53
  -3   2  27  110.76  141.33
  -3  -2  28  482.44  196.01
   3  -2 -28  690.39  225.49
   3   2  28  839.38  146.85
   3   2 -28  773.80  233.44
  -3   2  28 1056.32  226.08
  -3  -2  29  369.94  172.03
   3  -2 -29  820.35  234.18
  -3   2  29  831.34  251.21
   3   2 -29  812.57  200.67
  -3  -2  30  649.14  183.32
   3  -2 -30  508.80  205.41
   3   2  30  679.11  169.07
   3   2 -30  824.62  210.12
  -3   2  30  388.54  189.77
  -3  -2  31  218.07  114.01
   3  -2 -31  318.39  167.17
   3   2  31  246.66  111.32
   3   2 -31  447.57  178.80
  -3   2  31  273.26  214.64
  -3  -2  32  663.03  195.61
   3  -2 -32  874.94  232.30
   3   2  32  669.09  181.25
   3   2 -32 1209.37  285.05
  -3   2  32  611.88  232.73
  -3  -2  33  114.57  149.52
   3   2  33  392.07  129.08
   3  -2 -33  166.07  152.95
  -3   2  33  151.99  159.86
   3  -2  33  465.34  173.19
   3   2 -33  386.45  179.91
  -3  -2  34  122.42  116.30
   3  -2 -34  157.10  164.04
   3   2  34  143.33  101.58
  -3   2  34   91.53  157.43
   3   2 -34  181.87  135.80
   3  -2  34   70.55   88.96
  -3  -2  35   70.57  120.21
   3  -2 -35   47.38   87.02
   3   2  35  102.92   91.32
   3  -2  35  133.20   86.15
  -3   2  35   89.35  147.08
  -3  -2  36   40.11   90.44
   3  -2 -36  259.19  143.45
   3   2  36   11.67   65.74
   3  -2  36  -35.37   60.14
  -3   2  36  126.36  131.59
  -3  -2  37   98.53  129.13
   3  -2 -37   17.84   81.51
   3   2  37   97.93  122.74
  -3   2  37  184.23  184.91
   3   2 -37   51.34   85.06
   3  -2  37   55.34   61.18
  -3  -2  38  157.14  162.50
   3   2  38   27.93   75.42
   3  -2 -38   15.71   78.65
  -3   2  38   39.89   88.72
   3  -2  38   20.83   62.52
   3   2 -38  110.93   84.21
  -3  -2  39  187.31  172.07
   3   2  39   -0.59   76.46
   3  -2 -39  197.44  103.17
  -3   2  39  194.59  150.95
   3  -2  39   48.39   60.42
   3   2 -39  117.19  105.30
  -3  -2  40  186.34  142.12
   3  -2 -40   13.47   71.36
   3   2  40  104.30  110.10
  -3   2  40   52.77   88.15
   3   2 -40   18.70   77.35
   3  -2  40   14.98   65.71
  -3  -2  41  187.93  146.66
   3  -2 -41   -9.69   75.23
   3   2  41   72.14  112.25
  -3   2  41  180.18  126.60
   3   2 -41   31.93   78.90
   3  -2  41  171.05  120.56
  -3  -2  42    6.65   98.38
   3  -2 -42  139.35  111.15
   3   2  42   68.73   79.80
  -3   2  42  213.19  160.64
   3   2 -42   69.67  115.09
   3  -2  42   55.13  109.52
  -3  -2  43   28.36   88.47
   3  -2 -43   56.77  131.68
   3   2  43  -20.33   67.73
  -3   2  43    1.03   88.70
   3   2 -43  128.75  127.28
   3  -2  43   67.74  109.26
  -3  -2  44   20.32   91.36
   3   2  44   24.25   68.94
   3  -2 -44  110.46  123.75
  -3   2  44   45.74   91.23
   3  -2  44   33.93   98.64
   3   2 -44   77.45  137.13
  -3  -2  45   95.28  136.54
   3   2  45   28.33   70.29
   3  -2 -45   50.83   78.67
  -3   2  45   47.59   95.98
   3  -2  45   -0.66   64.18
   3   2 -45   99.98   79.74
  -3  -2  46   53.99   97.26
   3   2  46   81.43   74.15
   3  -2 -46  107.42  104.50
  -3   2  46  116.20  121.05
   3  -2  46    5.66   55.81
   3   2 -46   80.56   77.11
  -3   3   0 9785.85  197.76
  -3  -3   010068.03  332.39
  -3   3  -1 4258.10  349.71
   3   3   1 5814.66  149.63
  -3  -3   1 3718.66  407.52
  -3   3   1 3535.19  326.85
  -3  -3  -1 3782.97  395.92
  -3  -3   220371.07  336.38
   3   3   221759.65  411.36
   3   3   221089.34  278.81
  -3   3   220808.12  293.96
  -3  -3   3 5423.46  303.61
   3   3   3 5918.59  207.70
   3   3   3 5810.42  129.86
   3  -3   3 5347.34  264.96
  -3  -3   4 2067.98  216.54
   3   3   4 1997.51  158.96
   3   3   4 2186.98  209.97
   3  -3   4 2375.50  187.96
  -3   3   4 2501.34  193.39
  -3  -3   5 2803.09  238.93
   3   3   5 3117.90  173.17
   3   3   5 4175.01  259.34
  -3   3   5 3017.84  174.17
  -3   3   5 3066.66  186.17
  -3  -3   611059.32  238.95
   3   3   611181.04  186.68
   3   3   612142.88  259.37
  -3   3   610502.92  210.35
  -3   3   611575.48  208.89
   3  -3   611250.15  215.41
  -3  -3   7 5891.11  204.41
   3   3   7 5680.55  267.28
   3  -3   7 5931.73  165.44
  -3   3   7 6317.36  177.31
  -3  -3   8  241.01  110.46
   3   3   8  230.80   61.24
   3   3   8  259.84  107.17
  -3   3   8  219.53   76.05
   3  -3   8  138.91   84.19
  -3  -3   9  750.17  152.71
   3   3   9  934.01  114.54
   3  -3   9  949.00  134.54
  -3   3   9  973.23  212.79
  -3   3   9 1014.15  163.61
   3   3  -9 1855.80  186.83
  -3  -3  10 3690.60  244.08
   3   3  10 4141.71  228.20
   3  -3  10 3867.09  241.24
  -3   3  10 4162.98  327.16
  -3   3  10 3968.60  269.87
   3   3 -10 3507.37  244.49
  -3  -3  11 3924.82  278.73
   3   3  11 3869.96  216.18
   3  -3  11 3422.87  225.06
  -3   3  11 3519.40  276.59
  -3   3  11 3685.40  247.31
   3   3 -11 3432.66  243.68
  -3  -3  12 1343.10  175.33
   3   3  12 1531.37  132.74
   3  -3  12 1582.18  176.37
  -3   3  12 1469.27  379.05
  -3   3  12 1077.23  144.14
   3   3 -12 1306.69  188.02
   3   3  13 3394.31  197.37
  -3   3  13 3378.32  234.83
   3  -3  13 3022.27  204.64
   3   3 -13 2919.85  241.41
  -3  -3  14 1020.95  164.89
   3   3  14 1390.86  127.58
  -3   3  14 1116.75  126.18
   3  -3  14 1208.23  140.41
   3   3 -14  930.57  172.24
   3   3  15 7565.23  371.60
  -3   3  15 7308.51  394.70
   3  -3  15 7581.73  386.03
  -3  -3  16  859.93  153.38
   3   3  16  873.21  103.04
   3  -3  16 1015.91  126.45
  -3   3  16 1057.75  262.60
  -3   3  16  806.28  156.15
  -3  -3  17  110.12   83.53
   3   3  17  216.76   53.99
   3  -3  17  431.23   96.57
  -3   3  17  501.88  123.90
  -3   3  17  497.82  138.86
   3   3 -17  278.22  114.25
  -3  -3  18  370.92  140.04
   3   3  18  176.28   51.79
   3  -3  18  399.38  105.17
  -3   3  18  437.29  126.59
  -3   3  18  302.06  118.35
   3   3 -18  387.31  130.53
  -3  -3  19  324.19  143.36
   3   3  19  141.03   41.70
   3  -3  19  199.22   99.29
  -3   3  19  218.94  108.28
  -3   3  19  209.40  106.43
   3   3 -19   89.75   65.40
  -3  -3  20 2156.03  249.79
   3   3  20 1964.97  181.55
   3  -3  20 2113.54  232.89
  -3   3  20 2139.16  532.25
  -3   3  20 2156.34  239.16
   3   3 -20 2036.59  241.59
  -3  -3  21  597.11  156.46
   3   3  21  656.84   84.11
   3  -3  21  900.14  155.04
  -3   3  21 1078.07  199.57
  -3   3  21  834.08  179.95
   3   3 -21  930.28  176.58
  -3  -3  22  917.61  184.64
   3   3  22 1085.67  127.27
   3   3  22 1343.03  183.90
  -3   3  22 1354.19  214.30
  -3   3  22 1300.08  255.57
   3  -3  22 1216.57  166.39
   3   3 -22 1634.43  225.72
  -3  -3  23  -45.98   67.76
   3   3  23  104.32   52.66
   3   3  23   54.04   89.92
  -3   3  23   45.37   67.84
  -3   3  23  115.93   82.37
   3  -3  23  158.69   81.92
   3   3 -23   44.37   71.07
  -3  -3  24  247.82  145.14
   3   3  24  206.78   91.66
  -3   3  24  106.36   98.14
   3  -3  24  257.26  104.98
  -3   3  24  231.07   96.07
   3   3 -24  272.94  131.21
  -3  -3  25   35.27   93.04
   3   3  25   38.03   52.81
  -3   3  25   -5.95   75.34
   3  -3  25   73.59   48.59
  -3   3  25   43.85   64.93
   3   3 -25  116.42  136.37
  -3  -3  26  778.19  178.08
   3   3  26  840.43  152.51
  -3   3  26 1053.23  232.17
   3  -3  26  753.81  137.82
  -3   3  26  703.98  173.86
   3   3 -26  919.97  219.02
  -3  -3  27   -8.71   77.04
   3   3  27   29.98   54.26
  -3   3  27  -42.50   91.74
   3  -3  27   13.88   46.32
  -3   3  27   60.39   98.04
   3   3 -27   11.59   79.63
  -3  -3  28  700.17  205.70
   3   3  28  912.14  151.93
  -3   3  28 1066.98  247.01
   3  -3  28  984.48  160.75
   3   3 -28  998.47  227.01
  -3  -3  29  973.72  213.38
   3   3  29 1078.47  189.30
  -3   3  29 1114.09  292.12
   3  -3  29  952.41  163.25
   3   3 -29 1165.24  232.11
  -3  -3  30  155.41  134.55
   3   3  30  227.16  118.68
  -3   3  30   35.54  136.59
   3  -3  30  115.02   91.99
   3   3 -30   57.23   83.36
  -3  -3  31  -27.16   73.43
   3  -3 -31  163.90  170.36
   3   3  31  -11.70   63.96
  -3   3  31   -1.46   96.42
   3   3 -31  119.30   84.81
   3  -3  31   39.30   52.00
  -3  -3  32  531.86  219.51
   3  -3 -32    4.26   84.88
   3   3  32  184.47  117.89
  -3   3  32  315.90  182.28
   3   3 -32  435.68  188.49
   3  -3  32  297.86  126.37
  -3  -3  33   32.94   74.08
   3   3  33  126.02  123.56
   3  -3 -33   48.33  113.55
   3   3 -33    0.63   90.67
  -3  -3  34  278.38  145.55
   3  -3 -34  285.28  170.92
   3   3  34  120.96  103.44
  -3   3  34  101.39   94.47
   3   3 -34   21.30   89.79
   3  -3  34  224.00  120.78
  -3  -3  35   30.09   76.30
   3  -3 -35  -16.95   77.19
   3   3  35   62.57  105.78
  -3   3  35  -11.99   92.75
   3   3 -35   91.90  127.82
   3  -3  35  -29.56   59.52
  -3  -3  36   94.71  117.50
   3   3  36   27.10   74.35
  -3   3  36  159.96  153.27
   3  -3  36   -2.26   85.77
   3   3 -36   16.27   84.43
  -3  -3  37   -8.65   82.39
   3  -3 -37   97.04  108.30
   3   3  37   64.95  107.55
  -3   3  37   19.91  114.04
   3   3 -37   57.96  113.59
   3  -3  37   39.03   62.53
  -3  -3  38   51.93   89.39
   3  -3 -38   14.34   71.92
   3   3  38   91.52  106.85
  -3   3  38   93.44  134.19
   3   3 -38   40.98   75.13
   3  -3  38   73.89   62.89
  -3  -3  39  103.14  120.02
   3  -3 -39  107.66  113.21
   3   3  39   24.55   75.37
  -3   3  39  115.80  109.01
   3   3 -39   97.61  106.70
   3  -3  39   39.27   65.76
  -3  -3  40   11.60   88.16
   3  -3 -40   72.89   95.37
   3   3  40   49.21  110.09
   3   3 -40    7.38   74.98
   3  -3  40   84.47   94.86
  -3  -3  41   85.08   89.58
   3  -3 -41   65.49   68.61
   3   3  41   83.34  109.28
  -3   3  41   40.95   81.06
   3   3 -41  -12.46   82.13
   3  -3  41   26.27   69.59
  -3  -3  42   40.37   88.60
   3  -3 -42   98.79  107.60
   3   3  42    8.42   75.22
  -3   3  42  162.94  147.93
   3   3 -42  171.25   89.92
   3  -3  42   38.70   70.45
  -3  -3  43  123.70  118.50
   3  -3 -43  205.00  153.44
   3   3  43   48.75   70.78
  -3   3  43    7.47   86.84
   3   3 -43  290.02  189.48
   3  -3  43   29.66   62.03
  -3  -3  44   39.11   85.67
   3  -3 -44    4.13   71.94
   3   3  44    1.17   64.89
  -3   3  44    5.69   97.60
   3   3 -44  -41.61   75.15
   3  -3  44   59.41   38.35
  -3  -3  45  120.06  132.47
   3   3  45   31.18   90.26
   3  -3 -45  255.89  100.11
  -3   3  45  -10.64   97.52
   3  -3  45   49.73   59.24
   3   3 -45   83.24   99.80
  -3  -4   0  759.71  206.01
  -3   4   0  631.40  133.12
   3   4   0  745.15  113.83
  -3  -4   1 4053.90  410.68
   3   4   1 4748.58  266.92
  -3   4   1 4341.22  261.43
   3   4  -1 4288.06  239.74
  -3  -4   2 7520.88  289.24
   3   4   2 8231.77  194.26
   3   4   2 8312.96  253.04
   3  -4   2 6929.60  158.95
  -3   4   2 7400.14  173.45
  -3  -4   3 6075.89  220.61
   3   4   3 6130.35  162.12
   3   4   3 5731.08  195.85
   3  -4   3 4626.15  229.78
  -3   4   3 5803.81  156.98
  -3  -4   4  787.73  137.70
   3   4   4 1322.08  173.93
   3   4   4  919.05  108.50
  -3   4   4 1699.96  166.16
   3   4  -4 1060.31  124.78
  -3  -4   5 4383.97  259.70
   3   4   5 4271.01  228.04
   3   4   5 4378.77  261.77
   3  -4   5 3787.32  203.49
  -3   4   5 3895.66  208.87
   3   4  -5 4297.01  240.25
  -3  -4   6  736.06  140.10
   3   4   6  953.70  114.82
   3   4   6  930.14  138.81
  -3   4  -6  633.79   51.51
   3  -4   6  704.15   95.17
   3   4  -6 1474.92  140.70
  -3  -4   7  278.76  115.12
   3   4   7  220.56   95.50
   3   4   7  268.93   81.99
  -3   4   7  342.57   95.45
   3   4  -7  234.69   84.44
  -3  -4   8 1421.01  181.70
   3   4   8 1336.38  136.81
   3   4   8 1583.65  178.29
  -3   4   8 1341.36  303.42
   3  -4   8 1258.57  129.08
   3   4  -8 1232.50  144.83
  -3  -4   9 1650.82  200.27
   3   4   9 1775.83  164.09
   3   4   9 1608.41  178.59
  -3   4   9 1627.04  298.60
   3  -4   9 1340.44  135.71
   3   4  -9 1899.39  182.97
  -3  -4  10 3632.61  262.86
   3   4  10 3547.91  212.25
   3   4  10 3500.15  235.18
  -3   4  10 3016.04  202.63
  -3   4  10 3624.98  289.02
   3  -4  10 3226.96  196.20
   3   4 -10 3309.18  232.08
  -3  -4  11 2081.91  215.30
   3   4  11 2049.96  178.10
   3   4  11 2172.20  206.30
  -3   4  11 1770.34  188.75
  -3   4  11 1955.49  382.06
   3  -4  11 2042.61  181.90
   3   4 -11 1555.33  203.40
  -3  -4  12 2709.49  201.09
   3   4  12 4221.57  235.86
   3   4  12 4022.30  248.48
  -3   4  12 4234.88  264.56
  -3   4  12 3889.15  465.37
   3  -4  12 3814.97  234.73
   3   4 -12 3826.72  270.06
  -3  -4  13  328.32  123.42
   3   4  13  430.47   80.69
   3   4  13  423.15  121.98
  -3   4  13  308.51   97.08
  -3   4  13  494.58  126.13
   3  -4  13  399.94   95.29
   3   4 -13  312.55  119.47
  -3  -4  14  691.05  149.53
   3   4  14  812.88  104.27
   3   4  14  616.93  119.35
  -3   4  14  671.67  123.74
  -3   4  14  832.90  179.36
   3  -4  14  688.39  103.69
  -3  -4  15  909.07  154.95
   3   4  15 1095.60  150.15
   3   4  15 1317.24  142.20
   3  -4  15  871.42  115.56
  -3  -4  16  104.70  117.06
   3   4  16  220.31   90.30
   3   4  16  113.83   45.77
   3  -4  16  159.57   65.83
   3   4 -16  113.98  111.14
  -3  -4  17 1268.00  196.40
   3   4  17 1090.63  123.58
   3   4  17 1112.30  154.37
  -3   4  17 1264.75  177.41
  -3   4  17 1369.94  293.70
   3  -4  17 1327.15  146.05
   3   4 -17 1133.54  167.41
  -3  -4  18   91.04  106.83
   3   4  18  104.39   47.82
   3   4  18  172.44   78.38
  -3   4  18   59.68   66.70
  -3   4  18  188.26   72.34
   3  -4  18  130.94   64.39
  -3  -4  19   68.40   79.74
   3   4  19   56.21   39.12
   3   4  19  224.36   77.36
  -3   4  19  161.80   92.84
  -3   4  19  180.62   76.51
   3  -4  19  136.32   78.25
   3   4 -19  133.36  101.16
  -3  -4  20   22.97   56.72
   3   4  20   40.95   36.90
   3   4  20   41.16   69.82
  -3   4  20   12.53   50.66
  -3   4  20   69.50   77.28
   3  -4  20   34.75   41.13
  -3  -4  21  464.26  141.58
   3   4  21  167.27   53.29
   3   4  21  372.05  101.80
  -3   4  21  464.29  124.45
  -3   4  21  448.13  137.97
   3  -4  21  408.49  109.13
   3   4 -21  345.34   99.41
  -3  -4  22  392.72  131.00
   3   4  22  227.12   71.65
   3   4  22  469.84  121.75
  -3   4  22  383.97  126.76
  -3   4  22  307.90   87.87
   3  -4  22  279.65  113.63
   3   4 -22  403.39  124.61
  -3  -4  23   42.95   60.79
   3   4  23   29.09   40.66
   3   4  23  131.81  109.49
  -3   4  23   69.51   88.14
  -3   4  23   61.98   61.75
   3  -4  23   46.77   85.47
   3   4 -23   41.30   67.85
  -3  -4  24  480.16  140.91
   3   4  24  290.30   86.45
   3   4  24  558.35  130.97
  -3   4  24  546.36  150.26
  -3   4  24  700.23  156.45
   3  -4  24  402.84  116.89
   3   4 -24  658.49  170.57
  -3  -4  25  262.11  162.60
   3   4  25  108.73   53.76
   3   4  25  339.18  116.79
  -3   4  25   96.84  104.03
  -3   4  25  295.19  140.06
   3  -4  25  298.89  135.84
   3   4 -25  252.65  151.90
  -3  -4  26  161.93   98.65
   3   4  26   64.36   84.71
  -3   4  26   29.68   80.16
   3  -4  26   89.08   75.27
  -3   4  26  215.24   88.16
   3   4 -26  282.68  147.41
  -3  -4  27  674.41  191.04
   3   4  27 1079.26  176.73
  -3   4  27 1110.06  232.67
   3  -4  27 1043.57  160.36
  -3   4  27  967.06  199.34
   3   4 -27  899.78  188.56
  -3  -4  28  334.21  146.73
   3   4  28  391.08  140.15
  -3   4  28  222.70  156.41
   3  -4  28  374.68  135.29
  -3   4  28  327.65  108.96
   3   4 -28  437.85  151.89
  -3  -4  29    4.95   71.92
   3   4  29  253.45  128.99
  -3   4  29  113.70  128.48
   3  -4  29   66.84   61.51
  -3   4  29  369.73  134.59
   3   4 -29   80.59  106.28
  -3  -4  30  236.32  138.70
   3   4  30  186.88  121.88
  -3   4  30  193.15  177.67
   3  -4  30   87.64   68.30
  -3   4  30   55.91   98.87
   3   4 -30  222.18  130.16
  -3  -4  31   83.92  103.16
   3   4  31   29.28   71.85
  -3   4  31   38.95   89.45
   3  -4  31   96.61   70.09
  -3   4  31   55.54   61.20
   3   4 -31   -6.96   75.60
  -3  -4  32   31.06   71.34
   3   4  32  155.98  125.08
  -3   4  32   55.69   91.75
   3  -4  32  -18.16   48.89
  -3   4  32  190.12  129.21
   3   4 -32  716.33  239.92
  -3  -4  33  268.89  151.28
   3   4  33  315.70  143.14
  -3   4  33  299.77  159.29
   3  -4  33  257.48  100.11
   3   4 -33  631.78  197.32
  -3  -4  34   56.82  103.80
   3   4  34   44.47   72.19
  -3   4  34  -57.57   95.42
   3  -4  34   76.70   89.49
   3   4 -34   70.19   88.11
  -3  -4  35   36.21   70.78
   3  -4 -35   96.19  128.61
   3   4  35   73.79   93.34
   3   4 -35  133.55  141.87
  -3   4  35  236.25  177.55
  -3  -4  36   41.64   74.11
   3  -4 -36  116.07  103.81
   3   4  36  241.32  116.61
  -3   4  36   82.39  145.48
   3   4 -36  177.65  149.83
   3  -4  36   39.99   54.70
  -3  -4  37  144.14  104.54
   3  -4 -37   80.68  118.48
   3   4  37  129.40   89.90
  -3   4  37  -13.33   89.76
   3   4 -37    7.19   70.91
   3  -4  37  298.35   78.57
  -3  -4  38   61.70  106.35
   3  -4 -38  126.29  125.76
   3   4  38  141.06  105.48
  -3   4  38  -16.46   78.91
   3   4 -38   99.17  113.72
   3  -4  38   42.99   56.07
  -3  -4  39  -53.90   85.25
   3  -4 -39   95.44   89.73
   3   4  39  120.92   88.81
  -3   4  39    3.08   82.83
   3   4 -39   76.66  117.04
   3  -4  39   -0.72   61.46
  -3  -4  40  108.41  147.41
   3  -4 -40  140.80  134.53
   3   4  40   45.59   86.16
   3   4 -40  158.91  118.12
   3  -4  40   74.06   64.24
  -3  -4  41   45.38  117.86
   3  -4 -41   61.64   67.71
   3   4  41    9.10   62.85
  -3   4  41  371.31  137.15
   3   4 -41   62.71  124.71
   3  -4  41   57.16   67.20
   3  -4 -42  141.84  114.54
   3   4  42  142.99  112.38
  -3   4  42   88.49   80.15
   3   4 -42   51.18  133.94
   3  -4  42    9.95   62.43
   3  -4 -43  236.76  173.46
   3   4  43  383.71  117.08
  -3   4  43  -38.61   88.97
   3   4 -43  162.48  131.03
   3  -4  43    4.51   57.73
   3  -4 -44  115.84  100.55
   3   4  44   54.60  109.40
  -3   4  44   14.89   97.97
   3   4 -44   48.66   71.91
   3  -4  44   -5.03   58.03
   3  -4 -45   99.08  104.04
   3   4  45   44.79   85.19
  -3   4  45  135.37  160.16
   3   4 -45   26.15   65.28
   3  -4  45   79.37   60.20
  -3   5   0 3116.20  317.77
  -3  -5   0 3173.86  391.35
   3   5   0 3614.20  244.71
  -3  -5   1 2102.88  343.67
   3   5   1 2376.40  210.24
   3   5   1 2367.29  386.08
  -3   5  -1 2034.91  151.98
  -3   5   1 2170.08  293.03
   3   5  -1 2501.60  156.71
  -3  -5   2  201.95  107.01
   3   5   2  216.85  113.58
  -3   5   2  118.83   71.97
   3   5  -2  293.33  114.92
  -3  -5   3 5907.19  453.94
   3   5   3 6529.80  360.88
  -3   5   3 5560.54  287.64
   3  -5   3 4650.40  237.09
  -3  -5   4  644.25  150.76
   3   5   4  607.44  120.34
   3   5   4  976.51  145.46
  -3   5   4 1874.60  178.37
  -3  -5   5 3696.09  242.52
   3   5   5 3628.94  216.82
   3   5   5 3732.14  240.86
   3  -5   5 3308.22  183.61
  -3   5   5 3063.21  194.94
  -3  -5   6  585.98  117.67
   3   5   6  560.94  124.06
   3   5   6  610.72  114.14
   3  -5   6  563.94   83.68
   3   5  -6 1037.21  147.48
  -3  -5   7  678.22  138.84
   3   5   7  553.06  114.92
   3   5   7  835.68  122.40
  -3   5   7  349.38   87.07
   3   5  -7  749.94  122.15
  -3  -5   8 3232.24  225.62
   3   5   8 3479.11  220.75
  -3   5  -8 2290.42  154.47
   3   5   8 3226.82  200.46
  -3   5   8 3482.60  216.82
   3   5  -8 2893.85  196.43
  -3  -5   9   16.70   54.68
  -3   5  -9    6.81   15.41
   3   5   9  -18.23   49.62
   3   5   9    2.56   37.78
  -3   5   9    3.12   40.81
   3  -5   9  -13.17   33.62
   3   5  -9   26.89  104.87
  -3  -5  10 1055.02  144.12
  -3   5 -10 1013.98   89.10
   3   5  10 1394.06  153.45
   3   5  10 1279.90  131.05
  -3   5  10 1325.11  146.80
  -3   5  10 1345.37  150.37
   3  -5  10 1099.05   88.69
   3   5 -10 1538.04  172.48
  -3  -5  11  326.96  116.97
  -3   5 -11  137.02   28.02
   3   5  11  325.80   90.37
   3   5  11  223.43   67.99
  -3   5  11  198.50   94.63
  -3   5  11  312.15   90.72
   3  -5  11  325.36   68.83
   3   5 -11  312.08  116.72
  -3  -5  12  463.53  129.56
   3   5  12  439.04   89.28
   3   5  12  324.46   88.76
  -3   5 -12  263.44   38.86
  -3   5  12  474.65  114.88
  -3   5  12  454.41  134.02
   3  -5  12  277.67   65.12
   3   5 -12  257.48  113.35
  -3  -5  13  423.24  116.69
   3   5  13  382.64   86.81
   3   5  13  449.46  107.88
  -3   5 -13  469.97   59.89
  -3   5  13  416.26  119.03
  -3   5  13  553.75  150.20
   3  -5  13  358.24   74.56
  -3  -5  14 1417.68  191.58
   3   5  14 1531.11  156.07
   3   5  14 1488.79  129.08
  -3   5 -14 1502.49  126.85
  -3   5  14 1263.08  151.16
  -3   5  14 1694.21  343.10
   3  -5  14 1348.23  149.64
  -3  -5  15 1858.03  220.18
   3   5  15 2148.27  201.78
   3   5  15 2394.30  231.80
   3  -5  15 2101.12  202.39
  -3   5  15 2220.58  225.77
   3   5 -15 1885.46  205.23
  -3  -5  16 1808.70  212.73
   3   5  16 2278.11  210.61
   3   5  16 1491.08  105.19
   3  -5  16 2104.59  197.25
  -3   5  16 1999.14  209.00
   3   5 -16 1782.63  206.82
   3   5  17   27.57   26.86
   3   5  17    5.88   59.08
  -3   5  17  -18.27   49.74
  -3   5  17   12.73   44.88
   3  -5  17    6.11   32.12
   3   5 -17   87.89  102.72
  -3  -5  18  643.90  150.65
   3   5  18  572.77   92.19
   3   5  18  744.17  119.98
  -3   5  18  784.64  125.82
  -3   5  18  758.82  152.62
   3  -5  18  593.11   86.29
   3   5 -18  499.53  124.28
  -3  -5  19   59.81   86.65
   3   5  19   92.19   51.88
   3   5  19   98.07   80.78
  -3   5  19   49.87   47.28
  -3   5  19  268.98   87.15
   3  -5  19  205.18   84.47
   3   5 -19  389.68  124.70
  -3  -5  20  184.02  120.80
   3   5  20  111.24   51.82
   3   5  20  225.82   99.72
  -3   5  20   79.49   64.55
  -3   5  20  159.59   55.07
   3  -5  20  158.48   65.72
   3   5 -20   98.20   85.60
  -3  -5  21   23.63   70.10
   3   5  21   50.26   47.96
   3   5  21  199.56   95.42
  -3   5  21  143.74   88.84
  -3   5  21  142.53   70.21
   3  -5  21   72.17   57.97
  -3  -5  22  229.50   98.46
   3   5  22  160.59   69.26
   3   5  22  330.41  114.90
  -3   5  22  233.16  115.21
  -3   5  22  374.23   90.08
   3  -5  22  347.39   94.09
   3   5 -22  140.88   65.71
  -3  -5  23   84.37   71.91
   3   5  23   55.44   47.39
   3   5  23   25.66   51.89
  -3   5  23  -34.49   55.59
  -3   5  23   -7.99   59.00
   3  -5  23   -0.83   41.62
   3   5 -23  -20.71   61.45
   3   5  24   46.69   47.62
   3   5  24   80.01   88.42
  -3   5  24  116.46   82.38
  -3   5  24   95.62   70.85
   3  -5  24   19.34   48.68
   3   5 -24   74.65   65.16
   3   5  25   78.37   42.84
   3   5  25   62.35   73.92
  -3   5  25  220.89  123.82
  -3   5  25  120.66   79.05
   3  -5  25  220.62  106.64
   3   5 -25   83.28  104.35
   3   5  26   93.76   58.17
   3   5  26  172.01  112.13
  -3   5  26  -67.92   66.74
  -3   5  26  162.84  100.96
   3  -5  26   83.95   89.10
   3   5 -26   34.81   70.16
   3   5  27  148.53  136.90
  -3   5  27  349.59  142.90
   3  -5  27   57.01   73.09
  -3   5  27   45.63   71.82
   3   5 -27  119.84  124.10
   3   5  28   12.66   67.23
  -3   5  28   94.46   74.94
   3  -5  28   73.66   71.39
  -3   5  28   94.93   72.03
   3   5 -28  100.92  102.05
   3   5  29  128.39  102.69
  -3   5  29   49.09  101.43
   3  -5  29    4.12   51.38
  -3   5  29    5.51   43.84
   3   5 -29  -11.68   71.81
   3   5  30  234.48  133.78
  -3   5  30  221.91  106.44
   3  -5  30  311.10  118.97
  -3   5  30  255.65  126.51
   3   5 -30  254.20  125.42
  -3  -5  31  -25.50   74.03
   3   5  31   -1.09   65.27
  -3   5  31  165.81  140.22
   3  -5  31   36.24   71.13
  -3   5  31   12.23   44.47
   3   5 -31   76.09  107.30
  -3  -5  32   12.46   75.75
   3   5  32   20.87   83.21
  -3   5  32    4.19   81.69
   3  -5  32  -22.83   50.32
  -3   5  32  -14.68   60.29
   3   5 -32   85.12  138.75
  -3  -5  33  -47.96   78.70
   3   5  33   41.62   64.64
  -3   5  33  -52.70   81.87
   3  -5  33  -18.99   52.31
  -3   5  33   44.59   54.47
   3   5 -33   82.25  109.12
  -3  -5  34   54.85   72.33
   3   5  34  146.65  106.80
  -3   5  34  118.54  115.59
   3  -5  34  158.30  113.03
  -3   5  34  179.91  110.34
   3   5 -34  105.17  130.27
  -3  -5  35    8.99   70.33
   3   5  35  -28.52   56.97
  -3   5  35   61.61   84.95
   3  -5  35   18.23   57.29
  -3   5  35  -21.24   60.38
   3   5 -35   98.58   99.88
  -3  -5  36   76.67   75.58
   3   5  36   90.79   82.73
  -3   5  36   43.66  115.28
   3  -5  36   17.09   57.29
   3   5 -36   72.06   93.48
  -3  -5  37   41.88   75.88
   3   5  37   71.04   81.17
  -3   5  37   14.45   78.88
   3  -5  37   28.65   61.81
   3   5 -37   36.58   63.96
  -3  -5  38   52.95   77.39
   3   5  38  194.48   99.02
  -3   5  38  125.78  109.10
   3  -5  38   83.38   88.53
   3   5 -38   43.51   68.25
  -3  -5  39   49.51   87.05
   3  -5 -39  294.12   90.10
   3   5  39  101.88  130.26
  -3   5  39   49.20   78.71
   3   5 -39   48.18   66.54
   3  -5  39    2.72   61.73
  -3  -5  40   10.20   89.96
   3  -5 -40  -23.46   65.45
   3   5  40   49.49   78.48
  -3   5  40   67.83  105.90
   3   5 -40  464.98  166.51
   3  -5  40  107.20   98.85
  -3  -5  41   39.85   97.57
   3  -5 -41   63.11   70.40
   3   5  41   55.62   83.05
  -3   5  41   47.70   76.00
   3   5 -41  379.45  157.46
   3  -5  41   53.77   76.73
  -3  -5  42   60.88  152.42
   3  -5 -42   -6.41   72.03
   3   5  42  103.97   85.07
  -3   5  42   95.26  146.79
   3   5 -42  -13.35   63.98
   3  -5  42   65.05   56.98
  -3  -5  43  157.13  150.82
   3  -5 -43  150.85  124.69
   3   5  43  -26.62   62.87
  -3   5  43   64.23  131.98
   3   5 -43   76.30  117.00
   3  -5  43    2.69   60.42
  -3  -5  44   22.64   78.08
   3  -5 -44   47.65  102.66
   3   5  44  108.12  106.62
  -3   5  44  146.76  166.74
   3   5 -44   20.67   64.15
   3  -5  44   26.83   60.44
  -3  -5  45   64.32   83.05
   3  -5 -45  102.23  119.05
   3   5  45   57.61   57.11
   3   5 -45   94.38  104.73
   3  -5  45  -15.87   56.75
  -3  -6   1 1687.27  397.58
  -3   6  -1 1084.72   62.95
   3   6   1 1581.81  165.31
   3   6   1 1682.51  187.12
  -3   6   1 1804.55  238.62
   3  -6   1 1089.02   71.61
  -3  -6   2   58.58   69.72
   3   6   2  120.64  105.92
  -3   6   2   52.65   50.05
   3  -6   2  201.10   43.80
   3   6  -2   57.83   63.26
  -3  -6   3 1270.55  291.07
  -3   6   3 1168.22  118.91
  -3   6   3 1395.62  122.57
  -3  -6   4 6094.66  509.27
  -3   6  -4 4687.58  235.68
   3   6   4 5898.51  327.56
   3  -6   4 5576.60  274.10
  -3   6   4 4895.74  251.66
  -3  -6   5 3520.58  236.14
  -3   6   5 4315.76  241.37
  -3  -6   6 7794.81  415.38
   3  -6   6 6562.54  317.58
  -3  -6   7 1107.44  120.06
   3   6   7  933.88  128.32
  -3   6  -7  795.84   77.81
   3   6   7 1100.33  100.73
   3   6  -7 2146.26  222.12
  -3  -6   8  256.50   86.41
   3   6   8  156.44   76.49
   3   6   8  102.39   66.85
   3  -6   8  121.63   45.96
  -3   6   8  160.70   90.11
   3   6  -8   14.70   63.79
  -3  -6   9 1883.60  186.05
  -3   6  -9 1422.75  112.01
   3   6   9 1967.67  186.88
   3   6   9 1887.42  171.69
  -3   6   9 1682.78  169.71
   3  -6   9 1486.05  117.95
   3   6  -9 1855.66  201.49
  -3  -6  10  180.72   89.14
   3   6  10  106.70   58.70
   3   6  10   95.93   73.42
  -3   6 -10   65.02   40.78
   3  -6  10   53.26   37.35
   3   6 -10   94.24   88.46
  -3  -6  11  746.08  145.02
  -3   6 -11  628.77   57.48
   3   6  11  738.23  116.34
   3   6  11  712.12  109.51
  -3   6  11  676.30  111.81
  -3   6  11  839.93  134.98
   3  -6  11  663.70   87.97
   3   6 -11  763.42  146.75
  -3  -6  12  546.46  125.32
   3   6  12  485.67   89.89
   3   6  12  385.05   87.30
  -3   6 -12  458.74   63.27
  -3   6  12  487.92  116.22
  -3   6  12  487.01  119.78
   3  -6  12  515.03   84.08
  -3  -6  13  778.08  143.59
   3   6  13 1112.53  126.78
   3   6  13 1081.15  143.06
  -3   6 -13  936.51   98.23
  -3   6  13  709.01  130.53
  -3   6  13 1009.18  164.48
   3  -6  13  833.03   97.75
  -3  -6  14   90.64   94.43
   3   6  14  132.79   56.07
   3   6  14   69.51   61.51
  -3   6 -14   80.18   36.86
  -3   6  14   67.60   83.22
  -3   6  14  191.56  101.59
   3  -6  14   84.64   46.97
   3   6 -14  165.91   82.46
  -3  -6  15  151.64  103.44
   3   6  15  119.78   65.70
   3   6  15  282.90   82.30
  -3   6  15  271.37  112.78
  -3   6  15  269.51   96.65
   3  -6  15  138.76   57.41
   3   6 -15  150.37   80.08
  -3  -6  16  283.93  112.20
   3   6  16  373.87   76.34
   3   6  16  506.75   96.99
  -3   6  16  272.06   93.21
  -3   6  16  509.29  139.01
   3  -6  16  399.25   86.22
  -3  -6  17  303.77  108.46
   3   6  17  213.46   65.25
   3   6  17  257.58   84.70
   3  -6  17  291.22   75.12
  -3   6  17  259.21   99.77
   3   6 -17  173.73   89.95
  -3  -6  18  259.16  113.16
   3   6  18  371.12   79.54
   3   6  18  442.56  111.59
   3  -6  18  162.79   63.55
  -3   6  18  364.78   93.53
   3   6 -18  303.75  100.07
  -3  -6  19 1232.60  208.56
   3   6  19 1061.26  136.76
   3   6  19 1295.72  168.82
  -3   6  19 1244.38  170.71
  -3   6  19 1165.58  272.14
   3  -6  19 1204.06  145.17
   3   6 -19  928.37  158.09
  -3  -6  20   95.57   83.60
   3   6  20  112.06   57.56
   3   6  20  124.16   80.88
  -3   6  20  119.47  100.19
  -3   6  20  180.21   86.75
   3  -6  20  256.65   80.42
   3   6 -20  333.64  128.63
  -3  -6  21   18.29   55.72
   3   6  21   50.97   59.95
   3   6  21   33.42   67.66
  -3   6  21   46.82   71.75
  -3   6  21  203.21  111.13
   3  -6  21   62.49   60.62
   3   6 -21  126.89   95.22
  -3  -6  22  429.03  145.68
   3   6  22  287.62   93.11
   3   6  22  464.84  121.91
  -3   6  22  402.04  146.03
  -3   6  22  398.31  110.37
   3  -6  22  278.91  100.13
   3   6 -22  429.21  138.12
  -3  -6  23  168.89  111.02
   3   6  23   55.24   60.69
   3   6  23  196.53  101.08
  -3   6  23  114.98   75.90
  -3   6  23  120.26   58.94
   3  -6  23  106.90   75.03
   3   6 -23  140.19  122.08
  -3  -6  24   38.83   53.81
   3   6  24   87.56   72.51
   3   6  24  272.82  109.50
  -3   6  24   75.89   58.86
  -3   6  24  111.54   57.52
   3  -6  24   60.47   61.54
   3   6 -24   82.49  101.41
  -3  -6  25   87.56   75.58
   3   6  25   63.21   47.36
   3   6  25  115.61   75.29
  -3   6  25   88.86   86.19
  -3   6  25   99.97   79.45
   3  -6  25  101.84   87.49
   3   6 -25  107.18   98.42
  -3  -6  26   54.91   72.93
   3   6  26   57.19   72.08
   3   6  26   28.05   61.88
  -3   6  26   17.98   64.65
  -3   6  26    7.51   48.34
   3  -6  26  -10.53   48.04
   3   6 -26   49.81   98.00
  -3  -6  27  180.80  121.33
   3   6  27  166.40   82.40
   3   6  27  459.40  155.75
  -3   6  27  364.35  162.02
  -3   6  27  403.22  137.30
   3  -6  27  292.35  107.56
   3   6 -27  435.17  151.70
  -3  -6  28  292.71  133.49
   3   6  28  181.46  116.51
  -3   6  28  144.60  122.07
   3  -6  28   89.53   56.57
  -3   6  28  117.80   96.84
   3   6 -28  101.53  119.10
  -3  -6  29   87.92  124.40
   3   6  29   65.86   63.63
  -3   6  29  111.52  125.89
   3  -6  29  232.88  103.50
  -3   6  29   88.26   76.26
   3   6 -29   51.44  100.60
  -3  -6  30   -5.26   67.25
   3   6  30   92.02  109.47
  -3   6  30   11.97   71.47
   3  -6  30   38.90   42.05
  -3   6  30   28.83   40.63
   3   6 -30  126.83   99.54
  -3  -6  31  207.22  139.90
   3   6  31  126.34  103.65
  -3   6  31  135.70  130.43
   3  -6  31  142.89   78.28
  -3   6  31  159.99   70.87
   3   6 -31   84.46  129.03
  -3  -6  32  111.63  106.24
   3   6  32   46.00   57.74
  -3   6  32  -39.30   77.10
   3  -6  32  -37.32   45.35
  -3   6  32   95.81   57.50
   3   6 -32   -3.01   74.76
  -3  -6  33  114.54  105.96
   3   6  33   23.35   58.19
  -3   6  33   43.66   77.48
   3  -6  33  -23.40   45.43
  -3   6  33   61.13   91.41
   3   6 -33   77.74   73.67
  -3  -6  34  114.86  105.40
   3   6  34   28.33   55.29
  -3   6  34   97.67  110.50
   3  -6  34    0.52   47.55
  -3   6  34  218.24  108.26
   3   6 -34   42.93   70.81
  -3  -6  35   64.28  113.65
   3   6  35   49.53   74.83
  -3   6  35   -6.76   78.28
   3  -6  35   77.71   71.35
  -3   6  35  107.71   71.99
   3   6 -35  113.58   92.81
  -3  -6  36  147.62  114.44
   3   6  36   17.23   49.04
  -3   6  36  137.78  104.52
   3  -6  36   36.85   73.58
  -3   6  36   71.07   64.44
   3   6 -36   17.97   61.54
  -3  -6  37  106.22  154.16
   3   6  37  -16.98   48.85
  -3   6  37   47.60  100.75
   3  -6  37    4.37   56.44
   3   6 -37  144.78  101.75
  -3  -6  38   39.62   78.45
   3   6  38   53.93   71.01
  -3   6  38   42.67   99.64
   3  -6  38    0.91   55.75
   3   6 -38  119.33  124.86
  -3  -6  39   83.55  123.35
   3   6  39   83.45   75.32
  -3   6  39  191.32  124.50
   3  -6  39  161.18  127.81
   3   6 -39   95.97   66.26
  -3  -6  40   96.97   91.09
   3   6  40   44.33   51.41
  -3   6  40  117.24   77.62
   3  -6  40   18.67   49.68
   3   6 -40    3.75   59.65
  -3  -6  41   19.99   86.45
   3   6  41    4.23   54.13
  -3   6  41   72.55  114.00
   3  -6  41   40.20   49.81
   3   6 -41   42.84   88.20
  -3  -6  42   13.51   77.68
   3  -6 -42   16.79   75.94
   3   6  42   44.78   85.05
  -3   6  42   41.22  117.97
   3   6 -42   14.35   64.36
   3  -6  42   53.14   89.82
  -3  -6  43   52.01   81.19
   3  -6 -43   -0.41   75.75
   3   6  43   10.49   64.11
  -3   6  43  115.62  116.16
   3   6 -43   30.46   85.38
   3  -6  43   40.97   55.69
  -3  -6  44   67.87   84.99
   3  -6 -44  154.62  116.36
   3   6  44   48.58   89.93
  -3   6  44  -10.45   75.70
   3   6 -44  341.47  106.10
   3  -6  44   37.28   53.89
   3   7   0  741.30  138.93
   3  -7   0  246.59   42.10
  -3   7   0  668.30   91.32
   3   7   0  834.36  133.72
   3   7   1  334.36  105.99
  -3  -7   1  286.68  105.37
   3   7   1  257.58  103.61
  -3   7   1   93.97   31.89
   3   7  -1  325.94  117.92
  -3  -7   2 1726.68  352.75
  -3  -7   311264.25  360.33
   3   7   311477.69  216.23
  -3   7   310104.59  478.44
  -3   7   4 3126.61  182.55
  -3   7   4 3280.43  184.56
  -3  -7   5 4425.87  454.69
  -3   7   5 3393.76  268.35
  -3  -7   6 7506.42  216.22
  -3  -7   7 2315.13  230.16
   3   7   7 1873.91  191.79
   3   7  -7 2262.23  254.21
  -3  -7   8 1210.54  152.42
   3   7   8 1055.98  158.49
  -3   7   8 1595.55  167.86
   3  -7   8  943.83   93.86
   3   7  -8 1347.57  201.55
  -3  -7   9 1183.09  163.19
   3   7   9 1176.29  165.59
   3   7   9 1073.63  138.43
  -3   7  -9  587.95   72.52
  -3   7   9 1319.80  149.96
   3   7  -9 1045.79  184.14
  -3  -7  10 1815.59  198.99
   3   7  10 1817.06  195.95
   3   7  10 1540.49  180.27
  -3   7  10 1455.92  104.85
   3   7 -10 1688.51  208.83
  -3  -7  11 3641.40  319.48
   3   7  11 3325.10  281.01
   3   7  11 3253.39  283.03
   3  -7  11 2684.85  211.13
  -3  -7  12  184.67   88.71
   3   7  12  182.25   59.94
   3   7  12  198.12   80.25
   3  -7  12  182.56   53.83
  -3  -7  13  130.20   90.73
   3   7  13   49.37   56.36
   3   7  13   51.78   62.74
  -3   7 -13   -5.30   17.74
  -3   7  13   -7.13   30.11
  -3   7  13   26.54   51.73
   3  -7  13   21.57   20.46
  -3  -7  14   92.86   76.61
   3   7  14  125.39   78.05
   3   7  14   88.73   50.91
  -3   7  14  173.73   78.34
  -3   7  14  194.32  104.35
   3  -7  14  105.95   49.42
   3   7 -14  221.35   96.73
  -3  -7  15 2042.38  229.62
   3   7  15 1604.77  173.65
   3   7  15 2002.29  199.72
  -3   7  15 1791.22  193.90
  -3   7  15 2086.15  227.14
   3  -7  15 1757.23  164.15
   3   7 -15 2282.67  238.28
  -3  -7  16  -10.18   56.25
   3   7  16   47.98   51.51
   3   7  16   68.58   65.56
  -3   7  16   61.85   87.64
  -3   7  16  130.16  115.64
   3  -7  16   74.92   53.97
   3   7 -16  132.22  106.40
  -3  -7  17  318.51  136.39
   3   7  17  404.49  104.05
   3   7  17  391.06   86.21
  -3   7  17  231.74   97.32
  -3   7  17  396.94  128.84
   3  -7  17  233.14   64.73
   3   7 -17  421.76  154.24
  -3  -7  18 1343.94  213.31
   3   7  18 1273.37  167.68
   3   7  18 1496.66  188.49
   3  -7  18 1107.95  142.15
  -3   7  18 1367.07  202.74
   3   7 -18 1146.19  186.28
  -3  -7  19  530.68  161.07
   3   7  19  514.63  104.54
   3   7  19  435.02  100.90
  -3   7  19  589.06  158.29
  -3   7  19  532.73  159.96
   3  -7  19  395.85   89.00
   3   7 -19  588.79  156.77
  -3  -7  20  284.55  142.50
   3   7  20  132.73   68.37
   3   7  20  303.11   96.69
  -3   7  20  -26.58   56.72
  -3   7  20  362.10  120.94
   3  -7  20  165.16   84.88
   3   7 -20  295.29  153.36
  -3  -7  21  149.95  113.18
   3   7  21   74.76   69.92
   3   7  21  123.83   69.41
  -3   7  21  121.66  102.54
  -3   7  21  220.33  113.99
   3  -7  21  113.88   76.89
   3   7 -21   78.27  101.17
  -3  -7  22 1069.37  178.63
   3   7  22  815.71  137.08
   3   7  22 1041.75  157.63
  -3   7  22 1098.90  187.06
  -3   7  22 1007.25  256.77
   3  -7  22  671.78  156.44
   3   7 -22 1147.00  196.83
  -3  -7  23 3144.53  300.74
   3   7  23 2404.85  226.58
   3   7  23 3674.06  308.50
  -3   7  23 3836.34  340.62
  -3   7  23 2948.11  658.75
   3  -7  23 3156.37  248.76
   3   7 -23 2787.17  276.90
  -3  -7  24  208.34  126.47
   3   7  24  137.38   88.08
   3   7  24  197.37   96.97
  -3   7  24   34.54   72.03
  -3   7  24  336.48  114.19
   3  -7  24   32.17   66.76
   3   7 -24  536.59  197.86
  -3  -7  25  731.52  170.42
   3   7  25  451.77  138.76
   3   7  25  661.00  144.70
  -3   7  25  936.14  208.45
  -3   7  25  815.32  193.93
   3  -7  25  527.57  134.69
   3   7 -25  690.25  165.49
  -3  -7  26  107.63  126.27
   3   7  26  229.93   96.24
   3   7  26  183.98  110.51
  -3   7  26  104.56   49.36
  -3   7  26   56.01   69.59
   3   7 -26  150.78  130.36
  -3  -7  27  218.83   99.27
   3   7  27  128.22   80.14
   3   7  27  284.52  115.74
  -3   7  27  161.58  100.59
  -3   7  27  381.03  129.96
   3  -7  27  394.50  128.42
   3   7 -27  273.78  128.43
  -3  -7  28   70.67  102.87
   3   7  28   61.29   57.55
   3   7  28   16.94   55.66
  -3   7  28   30.90   70.32
  -3   7  28  124.31   63.37
   3  -7  28   59.63   62.19
   3   7 -28   22.14   66.99
  -3  -7  29   18.43   55.38
   3   7  29   34.46   58.70
  -3   7  29   89.61  117.28
   3  -7  29  -29.49   43.98
  -3   7  29   59.08   76.49
   3   7 -29  -22.07   74.70
  -3  -7  30   69.89   81.01
   3   7  30  237.65   83.65
  -3   7  30   31.09   70.96
   3  -7  30   55.08   59.46
  -3   7  30  120.89   79.86
   3   7 -30   -5.63   79.69
  -3  -7  31   47.16   61.00
   3   7  31   63.17   76.16
  -3   7  31  353.56  125.32
   3  -7  31  116.72   94.56
  -3   7  31  111.29   69.82
   3   7 -31  133.40   84.27
  -3  -7  32  107.13  110.06
   3   7  32  140.92   95.03
  -3   7  32   -6.21  104.88
  -3   7  32  108.51   60.77
   3   7 -32  323.65  123.64
  -3  -7  33   13.40   64.47
   3   7  33  -10.52   54.96
  -3   7  33  103.31   72.59
  -3   7  33   77.55   65.50
   3   7 -33  126.71  111.42
  -3  -7  34  117.73  133.56
   3   7  34  117.36   90.94
  -3   7  34  167.20  116.55
  -3   7  34   28.99   70.61
   3   7 -34   63.49   92.56
  -3  -7  35  -16.20   70.78
   3   7  35   55.69   72.56
  -3   7  35  -29.72   66.77
  -3   7  35  -21.78   59.03
   3   7 -35   -7.29   59.99
  -3  -7  36  -30.30   80.35
   3   7  36  -27.00   48.64
  -3   7  36    0.08   67.38
  -3   7  36   68.66   32.42
   3   7 -36  220.17   77.21
  -3  -7  37  134.60  145.08
   3   7  37   67.47   70.69
  -3   7  37   23.98   98.27
  -3   7  37  -19.49   56.73
   3   7 -37   55.62   85.66
  -3  -7  38  -15.17   89.92
   3   7  38    4.28   50.61
  -3   7  38   94.56  119.19
   3   7 -38   86.93   64.07
  -3  -7  39  -11.29   90.51
   3   7  39   10.87   50.52
  -3   7  39  138.83  112.34
  -3   7  39  110.62  102.60
   3   7 -39  177.99  130.62
  -3  -7  40   68.38  119.29
   3   7  40   48.32   54.71
  -3   7  40   81.89  106.27
  -3   7  40   87.59  103.94
   3   7 -40  -10.67   57.72
  -3  -7  41   29.23   76.28
   3   7  41   60.22   61.42
  -3   7  41   58.04  106.59
  -3   7  41  196.79  123.45
   3   7 -41  129.91  112.65
  -3  -7  42  157.25  141.02
   3   7  42   24.35   63.57
  -3   7  42   74.06  130.79
   3   7 -42  173.76  134.57
  -3  -7  43   -3.21   77.69
   3   7  43   49.08   63.05
  -3   7  43   83.73   77.78
   3   7 -43   61.21   81.20
   3   8   0   29.16   55.01
  -3   8   0  106.03   48.66
   3   8   0   87.46  105.07
   3   8   1  208.04   94.04
   3   8   1  259.59  121.63
  -3   8   1  145.66   54.77
   3   8  -1  138.75   73.15
   3   8  -1  261.21  109.35
  -3  -8   2  440.67  150.27
   3   8   2  327.19  111.12
   3   8   2  453.47  130.82
  -3   8   2  329.96   75.01
   3   8  -2  312.31  120.63
  -3  -8   3  441.44  119.38
   3   8   3  360.42  100.86
   3   8   3  512.24  136.88
   3   8  -3  553.80  144.39
  -3  -8   4  770.54  208.31
   3   8   4  607.94  116.95
   3   8   4  602.40  130.32
   3   8  -4  769.53  170.24
  -3  -8   5 1809.74  375.30
   3   8   5 1909.78  201.58
   3   8   5 1818.80  197.89
   3   8  -5 1873.53  225.03
  -3  -8   6  401.84  121.95
   3   8   6  307.57   98.69
   3   8   6  301.64  103.42
  -3   8   6  898.63  107.51
   3   8  -6  404.30  146.03
  -3  -8   7  506.35  131.38
   3   8   7  297.48   85.63
   3   8   7  262.91  100.81
  -3   8   7  345.66   67.82
   3   8  -7  449.23  143.38
  -3  -8   8 1106.18  149.04
   3   8   8 1070.25  143.03
   3   8   8 1032.97  149.79
   3   8  -8  930.57  192.74
  -3  -8   9 1368.06  175.19
   3   8   9 1243.20  155.38
   3   8   9 1096.26  143.71
   3   8  -9 1070.43  184.33
  -3  -8  10   80.89   72.48
   3   8  10   10.63   72.47
  -3   8 -10   81.01   49.98
   3   8  10   71.25   82.51
  -3   8  10  138.76   57.44
  -3  -8  11   -7.21   44.46
   3   8  11  -24.43   45.48
   3   8  11  -16.30   33.42
  -3   8 -11    3.50   22.56
  -3   8  11  -15.95   47.05
  -3   8  11   65.60   58.75
  -3  -8  12  384.98  105.91
   3   8  12  293.05   87.12
   3   8  12  408.16  103.54
  -3   8  12  259.41   83.20
  -3  -8  13 1251.49  164.26
   3   8  13 1148.75  153.41
   3   8  13 1033.01  133.02
  -3   8  13 1219.61  173.86
  -3   8  13 1135.08  133.24
   3   8 -13 1260.50  213.86
  -3  -8  14 1337.87  186.73
   3   8  14 1199.32  171.58
   3   8  14 1122.74  149.84
  -3   8  14 1170.11  184.87
  -3   8  14 1244.65  155.39
   3   8 -14 1101.81  180.42
  -3  -8  15  506.16  116.81
   3   8  15  158.00   78.39
   3   8  15  428.48   96.41
  -3   8  15  447.90  135.92
  -3   8  15  387.32   94.05
   3   8 -15  577.33  148.70
  -3  -8  16   43.91   81.85
   3   8  16  -24.66   46.64
   3   8  16    9.13   36.46
  -3   8  16   76.35   91.66
  -3   8  16   -1.45   37.60
   3   8 -16  -19.14   68.58
  -3  -8  17  364.13  129.05
   3   8  17  177.88  102.88
   3   8  17  319.31   95.40
  -3   8  17  486.60  139.32
  -3   8  17  355.60   92.37
   3   8 -17  471.69  140.30
  -3  -8  18   -1.52   56.50
   3   8  18   36.48   49.33
   3   8  18   15.07   39.19
  -3   8  18   -4.76   66.48
  -3   8  18   19.73   41.40
  -3  -8  19 1332.46  224.55
   3   8  19 1215.31  178.81
   3   8  19 1546.36  194.95
  -3   8  19 1302.01  199.57
  -3   8  19 1794.82  220.10
   3   8 -19 1955.83  284.77
  -3  -8  20   64.22  108.83
   3   8  20   91.15   79.21
   3   8  20   27.15   44.16
  -3   8  20  135.84  121.58
  -3   8  20   86.56   79.78
   3   8 -20   14.15   80.38
  -3  -8  21  306.75  141.04
   3   8  21  165.99   89.20
   3   8  21  293.43   88.16
  -3   8  21  554.41  202.65
  -3   8  21  136.59  111.69
   3   8 -21  170.02  122.36
  -3  -8  22  265.28  119.89
   3   8  22  317.67  106.54
   3   8  22  114.61   87.87
  -3   8  22  138.14  101.56
   3   8 -22  286.05  159.43
  -3  -8  23  357.29  145.22
   3   8  23  100.52   75.07
   3   8  23  301.79  111.83
  -3   8  23  139.39   88.17
  -3   8  23  260.54  137.36
   3   8 -23  323.21  132.20
  -3  -8  24   74.57   88.45
   3   8  24   29.08   67.79
   3   8  24  110.23   70.40
  -3   8  24  155.49   68.40
  -3   8  24   69.03  101.42
   3   8 -24  237.59  110.97
  -3  -8  25  914.90  218.40
   3   8  25  669.05  153.17
   3   8  25 1058.11  221.94
  -3   8  25 1113.48  272.84
  -3   8  25 1089.53  238.96
   3   8 -25  913.40  225.65
  -3  -8  26  132.86  118.95
   3   8  26   46.56   54.82
   3   8  26   74.54  102.05
  -3   8  26  168.72   78.70
  -3   8  26    9.89   64.64
   3   8 -26  197.57  136.05
  -3  -8  27  228.22  149.47
   3   8  27   51.03   66.77
   3   8  27   90.81   90.34
  -3   8  27  202.11   91.53
  -3   8  27   24.03   62.30
   3   8 -27  178.82  137.64
  -3  -8  28  490.51  165.84
   3   8  28  145.03   68.25
   3   8  28  260.79  113.08
  -3   8  28  456.53  168.78
  -3   8  28  193.29  142.31
   3   8 -28  747.27  207.99
  -3  -8  29   69.39  117.86
   3   8  29   59.30   57.71
   3   8  29   38.00   53.75
  -3   8  29   89.48   72.13
  -3   8  29    9.98   61.29
   3   8 -29   74.97  139.56
  -3  -8  30  239.82  137.95
   3   8  30   52.38   74.36
  -3   8  30  184.19  126.75
  -3   8  30  160.36   95.27
   3   8 -30   35.71  106.43
  -3  -8  31  160.43  143.42
   3   8  31   42.06   53.90
  -3   8  31  231.29  121.85
  -3   8  31   58.23   49.08
   3   8 -31  109.09  127.36
  -3  -8  32   95.06  103.90
   3   8  32  123.83   91.47
  -3   8  32  128.47  105.45
  -3   8  32  279.95  136.97
   3   8 -32  129.02  119.15
  -3  -8  33    6.54   76.36
   3   8  33   19.97   74.24
  -3   8  33   80.34   86.51
  -3   8  33   56.15   49.11
   3   8 -33    8.81   62.99
  -3  -8  34  112.12  131.51
   3   8  34   74.73   84.36
  -3   8  34  137.13   95.63
  -3   8  34    6.17   71.07
   3   8 -34  126.55  103.87
  -3  -8  35   83.87  111.83
   3   8  35   14.19   47.26
  -3   8  35   79.94  118.54
  -3   8  35   31.66   39.97
   3   8 -35  -30.48   57.29
  -3  -8  36    4.25   85.49
   3   8  36  -14.87   49.21
  -3   8  36   30.53   65.56
  -3   8  36   48.73   61.74
   3   8 -36   34.70   87.52
  -3  -8  37   30.04   81.69
   3   8  37   33.78   48.44
  -3   8  37   67.66   66.62
  -3   8  37   74.46   41.26
   3   8 -37   82.85   87.17
  -3  -8  38   83.51   78.73
   3   8  38   43.57   48.48
  -3   8  38   43.80   72.18
  -3   8  38  114.87   73.66
   3   8 -38  193.71  111.02
  -3  -8  39  229.77  138.31
   3   8  39   85.57   92.74
  -3   8  39  160.15  125.72
   3   8 -39  138.84  103.05
  -3  -8  40  171.85  118.02
   3   8  40   36.05   60.09
  -3   8  40  230.82   85.25
  -3   8  40   61.86  110.30
   3   8 -40    7.97   59.93
  -3  -8  41   74.10  109.88
   3   8  41   32.38   63.57
  -3   8  41  123.30  129.32
  -3   8  41  122.47   80.81
   3   8 -41  114.20   99.65
  -3  -8  42   67.06   81.70
   3   8  42  110.15  100.33
  -3   8  42   50.33   95.15
  -3   8  42   34.24   57.14
   3   8 -42  205.38  100.39
   3   9   0  788.61  138.14
   3   9   1  807.29  135.83
   3   9   1  723.40  165.30
   3   9  -1  818.42  129.96
   3   9   2   48.92   65.32
   3   9   2  171.91  116.91
   3   9  -2  168.19  122.74
   3   9  -2  223.86  138.67
  -3  -9   3 2556.82  384.65
   3   9   3 2240.11  234.42
   3   9   3 2275.60  238.83
   3   9  -3 2061.43  228.59
  -3  -9   4  127.74   80.50
   3   9   4  152.18   91.20
  -3   9  -4  119.35   56.18
   3   9   4  115.74   85.13
   3   9  -4  167.78  137.44
  -3  -9   5  247.02  101.17
   3   9   5  142.11   76.21
   3   9   5  247.26  114.01
  -3   9   5  108.09   57.73
  -3  -9   7 2585.89  390.54
  -3  -9   8  278.73  113.92
   3   9   8  206.88  101.67
   3   9   8  175.91  119.73
  -3   9   8  802.45  112.39
   3   9  -8  181.23  113.44
  -3  -9   9  733.89  159.25
   3   9   9  576.51  112.82
  -3   9  -9  530.70   84.49
   3   9   9  470.37  115.46
  -3   9   9  667.21  131.43
  -3  -9  10  447.72  127.70
   3   9  10  185.84   80.70
   3   9  10  251.74   83.74
  -3   9  10  234.58   86.69
  -3  -9  11 1204.89  179.09
   3   9  11  858.64  135.89
  -3   9 -11  829.30  108.96
   3   9  11  904.71  141.84
  -3   9  11  935.79  157.60
   3   9 -11  912.02  173.43
   3   9  12   43.81   59.99
   3   9  12    6.91   42.00
  -3   9 -12   45.75   54.74
   3   9 -12  109.02  113.55
  -3  -9  13   70.29   64.60
   3   9  13  113.55   76.11
   3   9  13  107.10   70.70
  -3   9  13   66.81   56.45
   3   9 -13   73.23   94.11
  -3  -9  14  450.81  119.48
   3   9  14  242.16   89.43
   3   9  14  380.47   98.17
  -3   9  14  589.92  151.71
   3   9 -14  462.31  136.01
  -3  -9  15  329.74  109.16
   3   9  15  318.99   99.20
   3   9  15  336.25  104.59
  -3   9  15  418.09  138.75
   3   9 -15  317.40  122.77
  -3  -9  16  132.79  107.38
   3   9  16  165.85   74.52
   3   9  16  104.43   77.97
  -3   9  16  215.72  127.12
   3   9 -16  102.86  109.84
  -3  -9  17  177.57   89.89
   3   9  17  266.01   90.40
   3   9  17  222.51  101.22
  -3   9  17  176.35  137.97
   3   9 -17  284.03  128.12
  -3  -9  18   57.30   86.08
   3   9  18    0.77   45.31
   3   9  18  115.57   77.15
  -3   9  18  115.41  117.21
  -3   9  18  104.37   80.39
   3   9 -18  162.14  113.08
  -3  -9  19   40.42   81.18
   3   9  19    5.12   45.95
   3   9  19    1.54   42.16
  -3   9  19  107.08   96.52
  -3   9  19  114.38   90.78
   3   9 -19   60.50  114.99
  -3  -9  20   33.53   62.12
   3   9  20  155.63   90.42
   3   9  20  113.86   74.00
  -3   9  20  201.48  126.62
  -3   9  20  107.49   87.10
  -3  -9  21 1541.85  226.62
   3   9  21 1644.45  217.87
   3   9  21 1199.27  183.09
  -3   9  21 1731.69  258.95
   3   9 -21 1323.86  236.13
  -3  -9  22   -7.60   57.21
   3   9  22  150.38   83.42
   3   9  22   89.18   78.29
  -3   9  22   46.96   73.93
  -3   9  22  587.13  163.94
   3   9 -22   61.01   82.57
  -3  -9  23   45.27   76.85
   3   9  23   68.12   77.45
   3   9  23  167.00   86.82
  -3   9  23  107.91  128.07
  -3   9  23   48.11  104.40
   3   9 -23   83.28   79.49
  -3  -9  24    1.70   52.09
   3   9  24   61.64   69.18
   3   9  24   29.23   47.48
  -3   9  24  133.96  134.01
  -3   9  24   12.49   52.90
   3   9 -24  107.68  108.38
  -3  -9  25    1.77   52.38
   3   9  25   65.64   66.74
   3   9  25  108.40   84.64
  -3   9  25  -14.42   69.36
  -3   9  25  128.24   79.11
   3   9 -25   13.63   74.87
  -3  -9  26  264.97  138.12
   3   9  26   14.42   51.79
   3   9  26   45.28   77.51
  -3   9  26  105.08   81.54
   3   9 -26  211.04  118.28
  -3  -9  27   17.07   90.99
   3   9  27  -15.59   38.40
   3   9  27   -3.14   50.85
  -3   9  27    3.10   50.59
  -3   9  27   16.62   56.72
   3   9 -27   80.30   80.20
  -3  -9  28  136.52  100.97
   3   9  28  -40.47   40.18
   3   9  28  131.39   89.64
  -3   9  28   83.02   59.61
  -3   9  28   78.60   83.34
   3   9 -28   86.11  114.28
  -3  -9  29  -21.94   58.68
   3   9  29   30.95   55.12
   3   9  29   12.36   50.27
  -3   9  29  102.37   81.01
  -3   9  29    8.60   59.74
   3   9 -29   39.53   77.08
  -3  -9  30   28.07   61.95
   3   9  30   64.45   73.68
   3   9  30   42.00   71.25
  -3   9  30   42.93   48.68
  -3   9  30   80.24  108.86
   3   9 -30  156.61  129.74
  -3  -9  31  579.53  183.78
   3   9  31  578.31  118.14
  -3   9  31  454.49  136.89
   3   9 -31  673.13  165.25
  -3  -9  32    3.16   66.21
  -3   9  32   -8.23   33.76
   3   9 -32  -14.59   65.23
  -3  -9  33  140.74  103.64
   3   9  33   56.09   47.45
  -3   9  33  193.75  136.89
  -3   9  33   48.28   45.06
   3   9 -33  137.34  104.55
  -3  -9  34   83.00  108.15
   3   9  34  103.96   58.92
  -3   9  34   63.03   62.73
  -3   9  34   28.63   41.40
   3   9 -34   75.08  109.90
  -3  -9  35  112.47  106.29
   3   9  35   52.05   64.40
  -3   9  35  115.49   85.54
  -3   9  35  200.03  111.85
   3   9 -35   34.58   63.08
  -3  -9  36  383.02  181.68
   3   9  36  156.91   89.81
  -3   9  36  172.97  124.01
  -3   9  36  230.57   92.79
   3   9 -36  294.58  143.10
  -3  -9  37   60.36  106.76
   3   9  37  -16.19   53.65
  -3   9  37  -22.75   56.22
  -3   9  37   -4.04   60.94
   3   9 -37   73.52   66.52
  -3  -9  38   65.82   70.28
   3   9  38   40.39   54.42
  -3   9  38   91.17   88.16
  -3   9  38  -10.11   79.96
   3   9 -38    3.47   58.71
  -3  -9  39   -3.17   70.00
   3   9  39  103.85   95.14
  -3   9  39   44.81   92.25
  -3   9  39  115.52  104.14
   3   9 -39    1.44   60.25
  -3  -9  40  192.49  167.88
   3   9  40  128.48   94.81
  -3   9  40   78.05   64.60
  -3   9  40   39.05   39.23
   3   9 -40   81.00  101.42
  -3  -9  41   47.47   74.78
   3   9  41   94.12   51.85
  -3   9  41   90.11   72.90
   3   9 -41    5.54   55.12
   3  10   0  602.68  106.03
   3  10   0  737.00  180.16
   3  10   1  137.82   62.89
   3  10   1  137.97  128.95
  -3  10  -1   71.86   49.58
   3  10  -1  175.97  115.88
   3  10  -1   88.39   67.01
   3  10   2   93.80   48.79
  -3  10  -2   52.49   66.72
   3  10   2   44.72  100.92
   3  10  -2   30.43   56.18
   3  10  -2  131.39  112.96
   3  10   3  201.93   69.30
   3  10   3  438.46  112.77
   3  10  -3  269.20  100.87
  -3  10   3  130.07   57.74
   3  10  -3  111.42  105.18
  -3 -10   4  701.71  199.18
   3  10   4  739.40  119.82
  -3  10  -4  568.36  104.70
   3  10   4  583.44  153.63
  -3  10   4  494.15   86.33
   3  10  -4  865.96  176.89
  -3 -10   5   74.11   70.36
   3  10   5   78.79   76.07
   3  10   5  140.31  122.97
  -3  10   5  164.34   64.89
   3  10  -5  114.13  132.62
  -3 -10   6  687.35  181.24
   3  10   6  797.78  132.98
   3  10   6  764.00  159.39
  -3 -10   7  561.30  164.91
   3  10   7  413.04  104.22
   3  10   7  391.11  126.94
  -3 -10   8  123.92  104.64
   3  10   8  242.40  109.07
   3  10   8  193.87   84.62
  -3 -10   9 1524.65  414.87
   3  10   9 1548.50  183.58
   3  10   9 1316.91  170.70
  -3  10   9 1111.49  154.78
  -3 -10  10  571.30  141.07
   3  10  10  305.06   94.29
   3  10  10  421.95  123.13
   3  10 -10  423.82  125.36
  -3 -10  11  165.25  104.83
   3  10  11   84.52   81.43
  -3  10 -11   35.01   39.18
  -3  10  11   -2.39   54.63
   3  10 -11   64.67   63.44
  -3 -10  12  189.06  109.37
   3  10  12   93.25   76.98
  -3  10 -12   29.27   55.20
  -3  10  12   79.48   99.19
   3  10 -12   44.54   64.23
  -3 -10  13  164.14   88.20
   3  10  13  155.47  111.91
   3  10  13   38.23   73.72
  -3  10  13  115.01  119.34
   3  10 -13   72.12   95.01
  -3 -10  14   63.57   65.67
   3  10  14   67.81   87.11
   3  10  14   48.13   62.59
  -3  10  14   11.27   63.19
   3  10 -14   44.98   70.93
  -3 -10  15  151.30   86.92
   3  10  15  133.10  107.22
   3  10  15  125.30   87.47
  -3  10  15  218.21   95.25
   3  10 -15  132.80  111.36
  -3 -10  16  699.14  175.10
   3  10  16  815.67  143.72
   3  10  16  490.70  126.24
  -3  10  16  473.33  165.72
   3  10 -16  553.78  194.04
  -3 -10  17  141.98  112.13
   3  10  17   76.61   99.68
   3  10  17    5.57   41.18
  -3  10  17  -18.39   66.49
   3  10 -17   53.93   88.25
  -3 -10  18  112.66   94.31
   3  10  18  109.44   74.86
   3  10  18  162.14   93.74
  -3  10  18  160.10  138.60
   3  10 -18  163.22  147.08
  -3 -10  19  110.65   94.44
   3  10  19   28.41   47.40
   3  10  19    8.85   52.90
  -3  10  19    9.22   74.90
   3  10 -19   76.28   83.83
  -3 -10  20  149.65  102.27
   3  10  20   19.43   39.50
  -3  10  20   63.51   77.19
   3  10 -20   60.04   88.11
  -3 -10  21  382.61  135.72
   3  10  21  564.73  149.48
   3  10  21  442.80  121.97
  -3  10  21  276.95  152.47
   3  10 -21  532.07  192.23
  -3 -10  22  119.06  104.91
   3  10  22   84.77   80.53
   3  10  22   97.70   76.65
  -3  10  22   93.66  141.14
   3  10 -22  149.30  110.36
  -3 -10  23   63.08   80.01
   3  10  23   33.77   48.24
   3  10  23   45.96   61.20
  -3  10  23  108.25  117.23
   3  10 -23  -13.76   79.92
  -3 -10  24   41.72   54.99
   3  10  24   60.75   69.26
   3  10  24  -10.72   42.60
  -3  10  24   39.08   83.82
   3  10 -24  258.47  139.02
  -3 -10  25   90.64   57.32
   3  10  25  206.71  101.21
   3  10  25   37.13   43.16
  -3  10  25  151.61  138.93
   3  10 -25  141.40  116.56
  -3 -10  26   38.97   53.75
   3  10  26   82.53   84.84
   3  10  26   -5.04   40.59
  -3  10  26   21.29   58.37
   3  10 -26   50.95  118.14
  -3 -10  27  101.83   97.53
   3  10  27   90.83   64.57
   3  10  27   70.71   57.22
  -3  10  27  172.10   89.65
   3  10 -27  118.00  118.27
  -3 -10  28   56.12   84.22
   3  10  28   97.38   77.30
   3  10  28   56.34   57.11
  -3  10  28   52.96   57.35
   3  10 -28   54.04   79.85
  -3 -10  29  173.12  118.97
   3  10  29  122.61   84.77
   3  10  29   42.06   59.40
  -3  10  29  282.67  123.41
   3  10 -29  179.80  114.58
  -3 -10  30    8.53   57.07
   3  10  30   47.15   59.34
   3  10  30   47.97   41.64
  -3  10  30   65.76   71.50
   3  10  31   61.44   56.05
  -3  10  31   40.39   81.35
   3  10 -31   74.47   96.70
  -3  10  32   80.09   85.94
   3  10 -32  762.02  140.89
   3  10  33   47.84   47.74
  -3  10  33   55.23   65.88
   3  10 -33  120.13  113.93
   3  10  34   98.81   89.92
  -3  10  34   90.47   87.52
   3  10 -34   -4.20   63.89
   3  10  35  118.00   91.37
  -3  10  35   25.20   77.54
   3  10 -35  216.99  142.52
   3  10  36   -8.17   51.74
  -3  10  36   64.03   43.08
   3  10 -36   83.34   96.21
   3  10  37   77.83   85.77
  -3  10  37  -11.58   61.47
   3  10 -37   52.30  106.60
   3  10  38   78.07   73.24
  -3  10  38   60.93   62.94
   3  10 -38   69.93   88.28
   3  10  39   78.38   74.40
  -3  10  39   84.70  117.01
   3  10 -39  109.79  102.38
   3  10  40   63.28   87.58
   3  10 -40  104.83   73.86
   3  11   0  313.88   74.53
   3  11   1 2563.24  260.30
   3  11   1 2706.57  308.91
   3  11  -1 2894.52  292.04
   3  11   2  219.40   78.59
  -3  11  -2  101.18   72.02
   3  11   2  174.77  131.69
   3  11  -2   82.85   71.24
   3  11  -2  151.99  128.73
   3  11   3  159.35   86.97
  -3  11  -3  218.21   94.89
   3  11   3  261.26  155.20
  -3  11   3  164.67   73.02
   3  11  -3  182.04  102.65
   3  11   4   81.92   50.38
  -3  11  -4  247.56  104.05
   3  11   4  158.32   99.42
  -3  11   4  170.76   71.38
   3  11   5  441.11  101.13
   3  11   5  502.44  171.58
  -3  11   5  289.14   89.98
   3  11  -5  702.46  165.51
   3  11   6  295.61   95.60
  -3  11  -6  233.75   91.71
   3  11   6  472.77  159.84
  -3  11   6  367.73   91.34
   3  11  -6  535.22  151.29
   3  11   7   95.48   71.97
   3  11   7  274.58  152.70
  -3  11   7  182.95   97.20
   3  11  -7  173.66  126.25
   3  11   8  830.30  127.67
   3  11   8  858.52  155.68
   3  11  -8  956.87  200.71
   3  11   9  505.45  126.78
   3  11   9  506.13  171.91
   3  11  10  952.62  117.87
   3  11  10 1128.49  171.66
   3  11 -10  869.85  169.06
   3  11  11  308.04   88.08
   3  11  11  263.06  106.31
   3  11 -11  479.30  167.14
   3  11  12  149.91   80.44
   3  11  12   37.39   68.18
  -3  11  12   25.76   63.65
   3  11 -12  471.37  193.11
   3  11  13 1719.59  178.85
   3  11 -13 1806.21  250.58
   3  11  14  290.18   98.48
   3  11  14  178.57   81.67
   3  11 -14  303.16  159.64
   3  11  15  164.09   95.78
   3  11  15   88.65   84.11
  -3  11  15   80.09   96.18
   3  11 -15  102.09  118.24
   3  11  16   88.14   91.02
   3  11  16  203.76   77.28
  -3  11  16   87.37   97.42
   3  11 -16   88.03   85.18
   3  11  17  117.70   89.97
   3  11  17   36.28   42.29
  -3  11  17   34.53   98.25
   3  11 -17  101.38  121.85
   3  11  18   79.95   74.70
   3  11  18  150.61   78.86
  -3  11  18  156.32  125.35
   3  11 -18  143.21   87.18
   3  11  19   42.23   73.26
   3  11  19   87.05   69.85
  -3  11  19   68.89  112.77
   3  11 -19   80.48   85.37
   3  11  20   -3.12   42.96
   3  11  20    5.50   36.19
  -3  11  20    3.59   83.19
   3  11 -20    2.18   84.65
   3  11  21   83.64   62.87
   3  11  21   62.23   65.38
  -3  11  21  -10.79   87.04
   3  11 -21   43.04   84.62
   3  11  22   75.59   58.32
   3  11  22  108.38   74.78
  -3  11  22   22.66   89.96
   3  11 -22   56.72   85.48
   3  11  23  353.25  106.53
   3  11  23  209.38   84.84
  -3  11  23  217.85  146.34
   3  11 -23  296.13  178.49
   3  11  24    4.00   40.94
   3  11  24   88.73   43.50
  -3  11  24   19.44   88.55
   3  11 -24   64.21   83.82
   3  11  25   58.32   58.97
   3  11  25   27.00   45.48
  -3  11  25   72.98   87.56
   3  11 -25   89.37  125.50
   3  11  26   81.66   72.95
   3  11  26   84.50   76.23
  -3  11  26  135.45  145.00
   3  11 -26  104.68  125.05
   3  11  27   77.36   68.18
   3  11  27   84.60   77.27
  -3  11  27   53.16   85.27
   3  11 -27  108.48  115.38
   3  11  28   28.09   58.11
   3  11  28   51.65   75.05
  -3  11  28   20.16   74.22
   3  11 -28   49.35   77.65
   3  11  29   74.54   60.59
   3  11  29    4.58   45.87
  -3  11  29   24.29   41.32
   3  11 -29  118.58  106.09
   3  11  30   -9.98   42.38
   3  11  30   11.96   47.14
  -3  11  30  135.81   94.46
   3  11 -30  125.96   76.20
   3  11  31   75.01   59.59
   3  11  31   -6.59   45.23
  -3  11  31  128.12  104.15
   3  11 -31   28.20   65.34
   3  11  32  153.03   84.77
   3  11  32   10.43   59.33
  -3  11  32   22.25   63.45
   3  11 -32  146.28  137.67
   3  11  33   45.62   63.30
  -3  11  33   -2.61   75.76
   3  11 -33  352.00  123.39
   3  11  34   44.19   75.72
  -3  11  34   67.98   53.72
   3  11 -34    1.28   65.31
   3  11  35   49.39   63.98
   3  11 -35   21.11   57.86
   3  11  36   13.80   48.43
  -3  11  36  204.86   91.33
   3  11 -36  106.24   88.52
   3  11  37   90.46   87.01
  -3  11  37  130.23   91.87
   3  11 -37  189.72  146.06
   3  11  38    1.98   48.45
  -3  11  38   29.15   84.84
   3  11 -38   89.09   98.38
   3  12   0   26.75   76.77
   3  12   1   83.62   76.97
   3  12  -1  180.90  119.65
   3  12   2  653.11  224.89
   3  12  -2  470.27  176.06
   3  12   3  168.98  110.47
   3  12   4 2037.05  226.30
  -3  12   4 1278.21  141.29
  -3  12  -5   36.05   49.99
   3  12   5  265.45  149.13
   3  12  -5   49.73  107.32
   3  12   6  178.53  129.66
   3  12  -6  308.99  161.87
   3  12   7  540.68  169.70
  -3  12   7  379.00  123.48
   3  12  -7  768.50  230.12
   3  12   8  468.59  167.17
   3  12   9  893.84  180.28
   3  12  -9  893.36  190.51
   3  12  10  131.60  104.70
   3  12 -10  153.94  152.81
   3  12  11  358.58  128.09
   3  12 -11  608.39  218.85
   3  12  12  245.97   93.69
  -3  12  12  265.05  123.51
   3  12 -12  194.99  124.91
  -3  12  13   65.29   87.50
   3  12 -13   86.30  116.88
  -3  12  14   90.19   92.27
   3  12 -14  402.73  205.18
   3  12  15  513.22  149.77
  -3  12  15  614.54  173.95
   3  12 -15  452.59  167.44
   3  12  16  121.96   95.21
  -3  12  16  188.74  125.09
   3  12 -16  157.31  128.69
   3  12  17   48.88   60.88
   3  12  17   19.10   46.25
  -3  12  17   84.47  122.54
   3  12 -17    8.48   91.01
   3  12  18  101.77   73.82
   3  12  18   48.35   42.11
  -3  12  18   72.59   74.72
   3  12 -18  297.09  171.32
   3  12  19   89.94   76.76
   3  12  19    8.90   38.50
  -3  12  19   64.87  108.56
   3  12 -19  -35.33   83.60
   3  12  20   97.30   78.52
   3  12  20    6.53   39.26
  -3  12  20    5.53   77.15
   3  12 -20  232.01  142.79
   3  12  21  201.50   72.04
   3  12  21   49.69   64.93
  -3  12  21  134.57  104.05
   3  12 -21  520.20  225.56
   3  12  22   24.96   60.10
   3  12  22   31.25   38.29
  -3  12  22  -17.07   79.30
   3  12 -22   38.34   86.30
   3  12  23   56.81   43.91
   3  12  23   47.62   55.00
  -3  12  23  250.01  138.26
   3  12 -23    6.26   85.36
   3  12  24  101.63   71.27
   3  12  24  113.31   70.26
  -3  12  24  171.55  138.70
   3  12 -24  250.57  163.55
   3  12  25  172.04   84.91
   3  12  25  177.57   90.57
  -3  12  25  165.27  120.24
   3  12 -25  319.40  147.10
   3  12  26   46.78   59.54
   3  12  26    7.11   44.26
  -3  12  26   29.85   83.73
   3  12 -26  177.67  138.02
   3  12  27   31.01   52.53
   3  12  27   12.20   46.49
  -3  12  27   33.46   84.27
   3  12 -27   70.48   76.99
   3  12  28   16.74   36.61
   3  12  28   62.24   65.95
  -3  12  28   48.19   83.06
   3  12 -28   75.91  102.45
   3  12  29   27.19   36.93
   3  12  29   -0.78   46.91
  -3  12  29   82.62  115.82
   3  12 -29   40.48  100.48
   3  12  30   93.99   61.73
   3  12  30   34.27   47.21
  -3  12  30   82.21  121.46
   3  12 -30   85.55  103.36
   3  12  31   60.46   72.37
   3  12  31   26.48   42.12
  -3  12  31   87.86   90.00
   3  12 -31  135.88  145.78
   3  12  32   55.46   58.54
   3  12  32  129.03   68.96
  -3  12  32  205.98  134.57
   3  12 -32  -38.85   72.24
   3  12  33  123.19   73.71
  -3  12  33  112.76  123.50
   3  12 -33    7.00   64.40
   3  12  34   36.42   43.50
  -3  12  34   67.55   64.03
   3  12 -34  113.74   99.82
   3  12  35   14.44   43.64
  -3  12  35  113.72   62.96
   3  12 -35  118.48  140.20
   3  12  36   22.19   43.44
  -3  12  36  -22.17   67.71
   3  12 -36    4.09   61.42
   3  12  37   79.92   72.99
   3  12 -37   40.41   57.48
   3  13   4  432.57  170.74
  -3  13   4  181.66   79.28
   3  13  -5  684.18  166.56
  -3  13  -6   35.79   47.29
   3  13   7  371.98  130.48
   3  13  -7  619.07  211.15
  -3  13  -8  118.06   87.28
   3  13   8  273.54  138.24
   3  13  -8  205.71  172.84
   3  13   9  130.20   83.74
  -3  13   9  141.87   86.96
   3  13  -9   55.25   98.97
   3  13  10  441.33  166.41
   3  13  11  449.84  139.29
   3  13 -11  763.68  220.91
   3  13  12  104.70   76.15
  -3  13  13  463.00  166.72
  -3  13  14  -15.96   62.66
   3  13 -14    2.93   87.66
   3  13  15  131.77   89.31
  -3  13  15   74.25   90.70
   3  13 -15  144.55  123.61
   3  13  16  716.27  156.35
  -3  13  16  621.77  161.63
   3  13 -16  707.94  197.55
   3  13  17  130.77   85.30
  -3  13  17   61.04   69.76
   3  13 -17  185.73  152.13
   3  13  18  156.27  102.91
  -3  13  18  158.14  118.19
   3  13 -18  132.30  122.26
   3  13  19  367.01  107.19
  -3  13  19  335.05  133.85
   3  13 -19  637.46  202.45
   3  13  20   25.82   43.79
  -3  13  20   37.72   95.39
   3  13  21   15.25   41.83
  -3  13  21   91.07  115.49
   3  13 -21  228.34  191.88
   3  13  22   13.59   39.35
  -3  13  22  147.44  132.81
   3  13 -22   72.60  112.24
   3  13  23   11.61   39.46
  -3  13  23   27.31   71.05
   3  13 -23  168.06  156.47
   3  13  24  295.25   73.61
  -3  13  24  176.07  121.52
   3  13 -24  179.59  106.97
   3  13  25   42.67   61.28
  -3  13  25   31.24   72.46
   3  13 -25   32.57   75.54
   3  13  26   50.73   79.71
  -3  13  26  102.72   75.07
   3  13 -26  202.99  122.33
   3  13  27  -17.45   47.55
  -3  13  27  115.79  123.95
   3  13 -27   16.21   72.09
   3  13  28   -6.59   43.71
  -3  13  28   18.60   72.65
   3  13 -28  170.15  102.47
   3  13  29   -8.27   42.67
  -3  13  29   95.89  113.22
   3  13 -29   38.16   76.71
   3  13  30   -9.04   42.11
  -3  13  30  126.49  142.73
   3  13 -30   -9.96   69.48
   3  13  31  241.79   96.31
  -3  13  31  282.21  159.39
   3  13 -31  340.04  136.90
   3  13  32   12.18   39.87
  -3  13  32  127.51   74.20
   3  13 -32   76.00   94.04
  -3  13  33  100.95   82.25
   3  13 -33  113.53  102.61
  -3  13  34   49.49   68.94
   3  13 -34  108.26  118.71
  -3  13  35  208.96   95.09
   3  13 -35   79.14   82.15
  -3  14   0   29.33   46.28
   3  14   0   17.25   81.01
   3  14   1   34.68   80.18
  -3  14   1  -41.60   46.25
   3  14   2  304.04  147.24
  -3  14   2  120.04   76.27
   3  14  -2  375.82  188.79
   3  14   3  127.72  147.04
  -3  14   3  235.31  103.71
   3  14  -3  154.64  136.99
   3  14   4  358.25  179.13
  -3  14   4  154.20   78.82
   3  14  -4   59.87  103.25
   3  14   5  305.36  144.92
  -3  14   5  233.35  107.62
   3  14  -5  357.61  184.44
   3  14   6  161.89  117.96
   3  14  -6  311.52  188.87
  -3  14   7  347.30  116.56
   3  14  -7  664.09  244.33
  -3  14  -8  119.59   83.13
   3  14   8  139.08  114.30
  -3  14   8  171.30  103.33
  -3  14  -9  177.91   89.97
   3  14   9  184.86  110.24
  -3  14   9  315.97  124.44
   3  14  -9  243.20  206.50
   3  14  10   66.37   58.86
  -3  14  10   18.31   51.86
   3  14 -10   53.98   97.16
   3  14  11  225.14  100.28
  -3  14  11  142.41   94.79
   3  14  12  701.81  161.65
  -3  14  12  272.74  117.09
   3  14 -12  575.88  191.04
   3  14  13  354.26  118.89
   3  14  14   98.36   67.67
  -3  14  14  475.92   93.64
   3  14 -14  243.59  114.04
  -3  14  15   18.65   59.33
   3  14 -15  107.66  115.74
   3  14  16  269.62   72.99
  -3  14  16   56.80   81.43
   3  14 -16  120.98  137.05
   3  14  17   79.29   78.05
  -3  14  17   30.09   57.57
   3  14 -17  109.82  111.50
   3  14  18  189.03  100.87
  -3  14  18  189.97  119.24
   3  14 -18  404.26  155.92
   3  14  19  122.95   88.13
  -3  14  19  416.45  128.15
   3  14 -19  211.40  143.57
   3  14  20   18.49   49.67
  -3  14  20    4.90   60.21
   3  14 -20  205.91  111.14
   3  14  21  180.01   95.80
  -3  14  21   58.50   99.21
   3  14 -21  126.50  107.22
   3  14  22  103.95   88.92
  -3  14  22  148.94  105.35
   3  14 -22  238.00  153.32
   3  14  23   17.92   58.99
  -3  14  23    3.48   59.91
   3  14 -23   44.65  103.75
   3  14  24  -20.29   42.62
  -3  14  24   24.50   61.29
   3  14 -24    7.10   69.56
   3  14  25   22.42   65.18
  -3  14  25  -47.11   65.32
   3  14 -25  147.97   98.49
   3  14  26   46.63   68.18
  -3  14  26  102.41   92.11
   3  14 -26  100.51  106.98
   3  14  27   10.78   45.33
  -3  14  27   -5.00   70.67
   3  14 -27   28.27   79.11
   3  14  28   67.33   53.45
  -3  14  28   37.60   70.95
   3  14 -28  117.27  135.80
   3  14  29   25.26   41.20
  -3  14  29   21.18   96.79
   3  14 -29   95.12  101.19
   3  14  30   22.68   41.99
  -3  14  30  104.18   90.22
   3  14 -30  304.66  185.50
   3  14  31   13.88   42.71
  -3  14  31  -41.64   63.65
   3  14 -31   71.24  105.50
   3  14  32   77.72   58.99
  -3  14  32  238.63  153.25
   3  14 -32  198.65  135.54
  -3  15  -1   51.67   40.89
   3  15  -1  108.37  139.02
  -3  15  -2    6.78   43.59
   3  15   2  174.80  143.24
  -3  15   2   89.19   64.55
   3  15  -2   80.50  142.94
  -3  15  -3   48.71   60.28
   3  15   3  273.34  166.52
  -3  15   3  116.35   84.96
   3  15  -3  144.38  143.79
   3  15   4  491.36  160.58
  -3  15   4  339.69   99.79
   3  15  -4  424.09  191.77
   3  15   5   87.96  122.95
   3  15   6  497.61  142.45
   3  15   7  220.58  113.19
  -3  15   7  236.24  109.50
   3  15  -7  466.16  182.10
  -3  15  -8   60.02   76.88
  -3  15   8   -0.50   49.54
   3  15  -8   15.25   89.60
   3  15   9   40.85   62.93
  -3  15   9   40.89   70.33
   3  15  10  225.03  104.98
  -3  15  10   39.21   51.71
   3  15  11  397.41  127.06
  -3  15  11  174.75   82.66
   3  15 -11  609.36  187.96
  -3  15  12  216.36  100.57
   3  15 -12   15.62   86.95
   3  15  13   48.37   49.46
  -3  15  13   86.05   68.01
   3  15 -13  118.06  121.30
   3  15  14  215.64   98.55
  -3  15  14   51.69   69.13
   3  15 -14  500.93  182.55
   3  15  15  125.23   70.08
  -3  15  15  106.55   70.30
   3  15 -15  216.68  150.62
  -3  15  16   27.31   66.13
   3  15 -16  208.96  109.43
   3  15  17   64.13   47.73
  -3  15  17   71.00   69.60
   3  15 -17  255.97  128.69
   3  15  18  143.29   93.51
  -3  15  18  187.52   89.08
   3  15 -18  272.20  151.86
   3  15  19   63.86   50.97
  -3  15  19   28.87   51.10
   3  15 -19   39.50   73.76
   3  15  20   48.66   69.52
  -3  15  20  103.12   90.71
   3  15 -20    0.10   72.31
   3  15  21   61.74   63.50
  -3  15  21  159.04   96.05
   3  15 -21   89.84   75.29
   3  15  22   -5.38   45.51
  -3  15  22  148.76  113.13
   3  15 -22   56.16   71.90
   3  15  23  132.69   95.60
  -3  15  23   14.76   55.62
   3  15 -23   14.55   75.19
   3  15  24    7.45   53.43
  -3  15  24   29.44   62.89
   3  15 -24  129.26  142.32
   3  15  25   41.59   63.11
  -3  15  25   36.46   65.37
   3  15 -25  256.97  174.91
  -3  15  26   56.69   93.30
   3  15 -26   54.59   77.45
   3  15  27   24.80   40.14
  -3  15  27  209.98  135.44
   3  15 -27   83.01   72.45
   3  15  28   35.74   53.95
  -3  15  28   47.30   63.14
   3  15 -28   70.57  103.71
   3  15  29   89.21   86.15
  -3  15  29  149.26  112.35
   3  15 -29  100.70  131.44
   3  15  30   28.30   43.87
  -3  15  30   14.77   54.14
   3  15 -30  129.83  112.45
   3  16   0  132.88  181.00
   3  16  -1  479.62  172.32
  -3  16  -2   77.35   66.13
   3  16   2  154.87  162.20
   3  16  -2  239.65  149.05
  -3  16  -3   38.67   42.37
   3  16   3  205.30  153.91
   3  16  -3   82.01  128.52
  -3  16  -4   66.35   60.16
   3  16   4  101.18  147.12
  -3  16   4   48.12   64.05
   3  16  -4  100.48   92.39
  -3  16  -5   55.74   76.37
   3  16   5  141.51  110.03
  -3  16   5   18.60   45.26
   3  16  -5  254.63  166.96
  -3  16  -6   42.47   74.56
   3  16   6  126.89  104.80
  -3  16   6   68.28   64.42
   3  16  -6   17.77   89.73
   3  16   7   50.96   67.51
  -3  16   7   59.57   64.31
   3  16  -7  161.85  123.50
   3  16   8   44.19   67.03
  -3  16   8   81.60   63.73
   3  16  -8   29.75   83.06
  -3  16   9   24.65   45.50
   3  16  -9   40.36  114.36
   3  16  10   96.37  103.72
  -3  16  10   49.69   64.09
   3  16 -10    8.55   84.52
  -3  16  11   -4.84   41.32
   3  16 -11   70.04   76.09
   3  16  12   72.76   57.70
  -3  16  12   22.65   42.76
   3  16 -12  -34.82   79.21
   3  16  13  249.40  105.94
  -3  16  13  335.24  102.03
   3  16 -13  381.67  161.33
   3  16  14   29.16   50.04
  -3  16  14   34.55   45.84
   3  16 -14   74.59   74.08
   3  16  15   60.31   68.66
  -3  16  15   37.02   64.66
  -3  16  16   95.94   78.87
   3  16 -16  164.68  117.00
  -3  16  17  104.14   65.34
   3  16 -17  243.89  148.78
   3  16  18   76.35  100.53
  -3  16  18  128.35   85.64
   3  16 -18  201.16  124.10
   3  16  19  125.98   95.14
  -3  16  19  107.30   77.73
   3  16 -19  201.39  166.48
   3  16  20   51.58   72.07
  -3  16  20    5.50   74.33
   3  16 -20   38.11   79.15
   3  16  21   62.55   51.52
  -3  16  21    7.22   52.37
   3  16 -21  185.14  160.78
   3  16  22    6.50   46.91
  -3  16  22   27.35   54.92
   3  16 -22   15.05   80.95
   3  16  23   27.91   43.94
  -3  16  23   26.25   59.05
   3  16 -23  823.19  149.54
   3  16  24  -18.23   39.93
  -3  16  24   23.13   60.81
   3  16 -24   -8.96   77.52
   3  16  25   75.10   68.37
  -3  16  25   69.42   92.00
   3  16 -25   65.58  109.46
   3  16  26   48.23   41.63
  -3  16  26   39.86   60.15
   3  16 -26  133.84  113.68
   3  16  27   26.70   56.98
  -3  16  27   -8.11   56.55
   3  16 -27  131.67  122.49
  -3  17   0  106.05   87.62
   3  17   0  115.16  132.63
  -3  17  -1  152.01   73.96
   3  17   1  353.94  173.36
  -3  17   1  140.31   81.70
  -3  17  -2   34.56   41.57
   3  17   2  -12.74   91.92
   3  17  -2  158.41  173.26
   3  17   3  191.94  189.53
   3  17  -3  149.28  143.58
  -3  17  -4   79.42   65.40
   3  17   4  161.53  151.89
  -3  17   4   86.87   72.07
   3  17  -4   18.52   78.39
  -3  17  -5   39.04   37.47
   3  17   5   67.41   86.36
  -3  17   5  165.28   57.31
   3  17  -5   31.11   81.14
   3  17   6   84.93   80.39
  -3  17   6  106.13   78.06
[truncated: 400,466 more chars]
